# Supplementary material for: A novel role for the E2F transcription factor and the ER stress sensor IRE1 in cytoplasmic DNA accumulation
Source: Genetics. 2025 Sep 11;231(3):iyaf190. doi: 10.1093/genetics/iyaf190 (PMC12606421; doi:10.1093/genetics/iyaf190)
Supplement: iyaf190_Supplementary_Data [file iyaf190_supplementary_data.zip]

Archive with 10 entries (10 files):
- Figure_S1_GENETICS-2025-308505.pdf
- Figure_S2_GENETICS-2025-308505.pdf
- Figure_S3_GENETICS-2025-308505.pdf
- Figure_S4_GENETICS-2025-308505.pdf
- Figure_S5_GENETICS-2025-308505.pdf
- File_S1_GENETICS-2025-308505.xlsx
- File_S2_GENETICS-2025-308505.xlsx
- File_S3_GENETICS-2025-308505.xlsx
- Table_S1_GENETICS-2025-308505.xlsx
- Table_S2_GENETICS-2025-308505.xlsx
