# Supplementary material for: A novel role for the E2F transcription factor and the ER stress sensor IRE1 in cytoplasmic DNA accumulation
Source: Genetics. 2025 Sep 11;231(3):iyaf190. doi: 10.1093/genetics/iyaf190 (PMC12606421; doi:10.1093/genetics/iyaf190)
Supplement: iyaf190_Supplementary_Data [file iyaf190_supplementary_data.zip › File_S1_GENETICS-2025-308505.xlsx]

## Sheet: Figure 1a
		File S1: Summary statistics for all the graphs shown in the figures.
	Figure 1a
		𝛾-H2Av foci count				Mean	SD	p-value
		w1118	de2f1b/Df		w1118	11.7241	7.75003	n/a
		14	31		de2f1b/Df	26.9138	9.12157	<0.0001
		4	35
		7	24
		10	16
		6	17
		16	27
		7	25
		21	19		Data were compared using two-tailed Mann-Whitney test with the null hypothesis that de2f1b/Df has the same mean as w1118
		10	22
		29	20
		26	20
		14	26
		16	24
		26	25
		29	28
		19	18
		27	34
		28	32
		14	31
		14	33
		22	26
		10	28
		10	37
		7	39
		16	38
		14	44
		9	41
		0	46
		3	29
		4	30
		5	31
		0	31
		11	49
		7	37
		4	27
		8	45
		6	26
		10	26
		10	29
		6	10
		8	20
		5	9
		5	24
		10	7
		7	25
		7	25
		2	26
		1	28
		2	17
		25	25
		17	23
		21	26
		12	25
		11	20
		10	24
		13	35
		17	5
		8	21

## Sheet: Figure 2c
RT-qPCR results (log2 scale) : Cq values were normalized to β-tubulin and rp-49 gene expression and to the controls
	w1118			de2f1b			de2f1b mean	de2f1b SD	p-value
CecA1	0	0	0	5.03147	6.54543	8.88951	6.82214	1.94385	0.003701
Defensin	0	0	0	15.7096	12.3664	14.2296	14.1019	1.67528	0.000129
Drosomycin	0	0	0	0.0587875	3.53858	0.0986352	1.232	1.99765	0.345611
Diptericin B	0	0	0	6.71253	4.47496	6.33846	5.84198	1.19856	0.001078
Two-tailed unpaired t-test were used to compare means using the null hypothesis that mean of each gene in de2f1b is same as mean of w1118

## Sheet: Figure 2d
RT-qPCR results (log2 scale) : Cq values were normalized to β-tubulin and rp-49 gene expression and to the controls
	w1118			de2f1b			de2f1b mean	de2f1b SD	p-value
Nazo	0	0	0	6.08021	5.93633	6.97302	6.32985	0.561622	<0.000001
SRG3	0	0	0	5.34813	5.41365	5.0905	5.28409	0.170832	<0.000001
CR32368	0	0	0	5.53818	5.42229	5.60964	5.52337	0.0945501	<0.000001
Two-tailed unpaired t-test were used to compare means using the null hypothesis that mean of each gene in de2f1b is same as mean of w1118

## Sheet: Figure 4a
Fluorescence intensity ratio (DAPI/XBP1-GFP) in 3 independent sets of experiment
Control 1	de2f1b/Df 1	Control 2	de2f1b/Df 2	Control 3	de2f1b/Df 3
1.24089	0.675816	2.89712	0.849459	1.83983	0.516953
1.09	0.62462	1.09192	0.85814	2.72825	1.11997
1.17105	0.413477	2.40362	0.708127	1.99929	0.446764
1.2998	1.01366	2.22559	1.28146	2.12643	1.43118
1.23693	0.382396	2.61105	0.519748	2.14847	0.258667
1.20743	0.676101	1.79091	1.05357	1.71149	0.52687
1.87649	0.965295	1.62669	0.257243	1.80637	1.37199
2.12584	0.876656	2.14565	0.772129	2.77139	0.71628
1.4711	0.417714	1.66775	1.00597	2.15677	0.693109
1.74079	1.29294	1.48471	1.16784	2.55201	1.75962
2.85342	0.973964	1.67177	0.332944	2.91396	0.788491
1.79493	1.50913	1.34692	1.16465	3.51861	1.93758
0.999582	1.17306	2.43511	0.444595	1.9828	0.525607
1.31956	0.794249	2.61904	1.25946	3.50538	0.919979
1.39649	0.575684	3.06542	0.9204	1.6779	0.732667
0.993618	0.559201	3.18535	1.0106	3.07611	0.836713
0.6185	0.823086	2.93363	1.75497	2.22826	1.30054
1.70376	0.889576	2.7313	0.595442	2.91713	0.932587
1.10979	1.25078	5.04123	0.357183	1.79949	0.544096
1.1549	0.268262	3.19972	1.35166	2.26875	0.558523
0.955582	0.677535	3.72524	0.862185	1.46528	0.635666
1.528	0.390483	3.93371	1.14554	1.47382	0.459034
1.26757	0.536926	3.53965	0.333237	1.20125	0.47446
1.13056	0.882556	3.87724	1.22929	1.61604	0.892203
1.06349	0.582265	1.24721	0.259181	1.76148	0.394561
0.951169	0.960128	1.36276	1.22383	2.34452	1.08036
1.059	0.726003	1.03948	1.55757	2.3397	1.38651
1.09389	0.79829	1.37121	0.82496	2.33107	1.93023
1.21541	1.33318	1.11567	0.843793	4.09898	0.84552
0.916522	0.657544	2.32607	0.371286	1.90427	0.89436
1.5913	0.467037	1.72725	0.585371	2.924	0.684385
1.43345	0.876754	1.51151	0.458094	2.82905	0.834112
1.96691	0.981099	2.20644	1.02173	2.52227	0.786909
2.14515	0.718374	2.00126	2.15223	2.73028	0.716317
3.09848	0.487347	3.0058	1.185	3.06177	0.53654
2.36784	0.775637	2.33877	0.752983	2.88503	0.961805
2.73167	0.692789	1.1057	1.50446	1.81595	0.695585
2.24923	0.668377	1.14519	1.31452	2.06384	1.11973
2.23765	0.363306	1.04678	1.05676	3.4901	1.00085
2.16341	0.489195	0.812898	1.33372	2.27636	1.21958
2.01973	0.326378	1.19908	0.804656	2.15191	1.51623
2.33584	0.385607	1.48609	2.36301	2.70026	1.06654
1.53269	0.295954	0.971322	0.874637	2.66052	1.32553
1.74755	1.27735	1.1816	1.6554	2.78859	0.210584
1.91269	0.546262	1.18989	1.33415	2.64719	0.676603
2.27108	0.280483	0.831541	2.44589	2.18269	0.561727
1.3032	0.95815	3.58309	1.31032	2.14188	0.314468
0.994492	0.304833	3.18858	0.432004	2.61478	0.579532
1.07187	0.389454	2.91869	2.15369	2.85973	0.48269
0.758336	0.552295	2.69649	0.35346	2.83169	0.749734
1.64126	0.83128	3.00156	0.295863	2.2702	0.866591
1.05287	0.250374	2.42211	0.350346	0.959632	0.81552
1.54384	0.404048	2.24161	0.154698	1.77025	1.23798
1.73161	0.260737	1.61999	2.41259	1.62574	0.683577
1.91936	0.269445	1.76705	1.50263	2.26156	1.14837
2.15215	0.32555	2.00054	1.93441	1.72881	0.93619
1.26153	0.619673	3.65663	1.07903	1.50817	0.639573
1.50006	0.633335	4.23407	2.91678	1.88029	0.575269
1.19581	0.32514	1.45267	1.83276	2.36336	1.13002
1.09468	0.326269	1.49112	0.691568	2.30002	1.35839
1.36877	0.454694	1.73587	1.00133	2.32339	1.93212
1.1912	1.18941	1.92144	0.644334	2.72583	1.20615
1.01317	0.831429	1.40413	1.86344	2.86292	1.91807
0.867798	0.210036	1.3603	1.43774	4.65739	2.53553
0.791352	0.281811	1.51306	1.31748	2.47595	2.06223
1.02957	0.239655	1.2081	1.31556	2.14141	1.87974
0.84802	0.645234	1.12707	0.779345	2.68421	0.376377
1.01937	0.293133	1.24063	2.11541	2.06611	1.17821
1.16584	0.531336	1.21707	0.486475	1.51214	1.00151
1.3865	0.527065	1.42685	0.804088	1.383	1.03779
1.0162	0.306062	1.2285	2.06801	1.15153	0.445732
1.41168	0.430898	1.35381	1.01115	1.37995	1.04826
1.62361	0.477987	1.49906	0.771503	1.15864	0.487704
1.27456	0.306223	1.9625	0.87944	0.949572	1.01842
1.02299	0.722549	2.22304	1.50457	0.692316	0.891259
0.884678	0.939083	1.42726	1.74534	0.668426	0.37312
1.03635	0.785689	1.97814	1.58279	1.02322	0.329389
0.801141	0.262661	2.13211	3.41269	0.962851	0.355165
0.7765	0.518425	2.20363	1.91242	1.48917	0.664075
1.49296	0.406474	2.20372	1.70278	1.33739	0.629808
1.0803	0.259217	1.76874	2.82695	0.370444	2.57167
0.905942	0.261162	2.10758	0.377132	1.80743	1.44024
0.842578	0.271393		2.48984	1.57591	0.940375
0.815284	0.747934		1.03762	1.48758	1.00774
1.10061	0.632632		0.93547	1.70561	1.91708
0.897563	0.541086		1.25665	1.37324	0.516641
	0.359691		1.05342	1.74516	1.22344
	0.373425		1.52056	1.22153	0.70529
	0.225202		1.00944		1.06711
	0.609722		1.4218		1.402
	0.598216		1.45683		1.00883
	0.321389		0.91696		0.867499
	0.484521		1.30413		1.00223
	0.510946		0.599544		0.952902
			0.772714		1.36502
			1.16431		0.573452
			1.12501		0.636263
			1.36452		0.954516
			0.224877		0.779795
			0.743131		0.839742
			0.246957		1.19629
			1.60542		1.05114
			0.385874		0.559997
			0.183093		0.936792
			0.767332		0.882652
			0.569156		0.410946
			1.08509		0.413928
			0.655829		1.14594
			0.451126		1.44345
			0.768557		0.627954
			0.77339		1.01152
			0.647473		1.55017
			0.734613		1.20152
			0.817891		0.487264
			1.06494		1.01823
			0.736849		0.26777
			0.260079		1.22195
			0.368791		0.513147
			0.615372		0.641812
			0.433803
			0.595214
			0.326447
			0.732782
			0.388226
			0.95728
			0.571478
			0.978553
			0.629969
	Control 1	de2f1b/Df 1	Control 2	de2f1b/Df 2	Control 3	de2f1b/Df 3
Mean	1.3986	0.59936	2.0487	1.0538	2.1141	0.94174
SD	0.51954	0.29508	0.89507	0.62154	0.75761	0.4644
p-value	<0.0001		<0.0001		<0.0001
Two-tailed Mann-Whitney test with the null hypothesis that the mean of de2f1b/df is same as the mean of controls

## Sheet: Figure 4b
	Rt-qPCR results (linear scale) : Cq values were normalized to β-tubulin and rp-49 gene expression and to the control
	sg-G4			sg-G4>ire1RNAi			sg-G4>xbp1RNAi
CaBP1	1	1	1	0.63143	0.36901	0.65715	0.22926	0.39423	0.73125
Sec61⍺	1	1	1	0.36364	0.34212	0.52759	0.72893	0.49201	0.62985
ERP60	1	1	1	0.58041	0.56577	0.76979	0.81952	0.71706	0.70588
Sec23	1	1	1	0.32069	0.35268	0.25364	0.1074	0.07276	0.44149
⍺-man-Ic	1	1	1	0.21287	0.38704	0.41742	0.51276	0.35898	0.44826
	sg-G4>ire1RNAi					sg-G4>xbp1 rnai
	Mean	SD	p-value compared to sg-G4			Mean	SD	p-value compared to sg-G4
CaBP1	0.55253	0.159452	0.008275		CaBP1	0.45158	0.255862	0.020609
Sec61⍺	0.411117	0.101441	0.00055		Sec61⍺	0.61693	0.118987	0.00507
ERP60	0.638657	0.1138	0.005329		ERP60	0.747487	0.0626327	0.002212
Sec23	0.309003	0.0505437	1.9e-05		Sec23	0.207217	0.203625	0.00252
⍺-man-Ic	0.33911	0.110377	0.000488		⍺-man-Ic	0.44	0.077222	0.000231
Two-tailed unpaired t-test with the nullhypothesis that the mean of either ire1RNAi or xbp1RNAi is same as the mean of sg-G4

## Sheet: Figure S2
RT-qPCR results (linear scale) : Cq values were normalized to β-tubulin and rp-49 gene expression and to the controls
	w1118			de2f1b/Df			Mean de2f1b/Df	SD de2f1b/Df	p-value
CaBP1	1	1	1	0.54369	0.44281	0.6703	0.55227	0.11399	0.002439
Sec61⍺	1	1	1	0.46607	0.67626	0.52495	0.55576	0.10843	0.002083
ERP60	1	1	1	0.74411	0.40078	0.38946	0.51145	0.20157	0.013717
Sec23	1	1	1	0.08401	0.55929	0.28161	0.3083	0.23876	0.007397
⍺-man-Ic	1	1	1	0.7512	0.4748	0.54338	0.589793	0.14393	0.007836
Two-tailed unpaired t-test were used to compare means using the null hypothesis that mean of each gene in de2f1b/Df is same as mean of w1118

## Sheet: Figure S5a
RT-qPCR results (linear scale) : Cq values were normalized to β-tubulin and rp-49 gene expression and to the controls
	w1118			de2f1b/Df			Mean de2f1b/Df	SD de2f1b/Df	p-value
Indy	1	1	1	8.77205	3.26281	0.85783	4.298	4.05731	0.294523
Lamp1	1	1	1	1.13031	0.60606	0.80801	0.8481	0.264417	0.424642
Mys	1	1	1	1.67303	0.75396	0.67749	1.035	0.554021	0.923238
Sparc	1	1	1	2.40066	1.19398	1.14235	1.579	0.712049	0.294351
Two-tailed unpaired t-test were used to compare means using the null hypothesis that mean of each gene in de2f1b/Df is same as mean of w1118

## Sheet: Figure S5b
RT-qPCR results (linear scale) : Cq values were normalized to β-tubulin and rp-49 gene expression and to the controls
	w1118			de2f1b/Df			Mean de2f1b/Df	SD de2f1b/Df	p-value
Ire1	1	1	1	1.15634	0.96226	0.39813	0.8389	0.393868	0.517796
Two-tailed unpaired t-test were used to compare means using the null hypothesis that mean of each gene in de2f1b/Df is same as mean of w1118
