# Supplementary material for: A novel role for the E2F transcription factor and the ER stress sensor IRE1 in cytoplasmic DNA accumulation
Source: Genetics. 2025 Sep 11;231(3):iyaf190. doi: 10.1093/genetics/iyaf190 (PMC12606421; doi:10.1093/genetics/iyaf190)
Supplement: iyaf190_Supplementary_Data [file iyaf190_supplementary_data.zip › File_S2_GENETICS-2025-308505.xlsx]

## Sheet: All DEGs
File S2: All the differentially expressed genes are listed. Significantlydownregulated (p<0.05) and significantly upregulated (p<0.05) are also shown.
ensembl_gene_id	external_gene_name	gene_biotype	description	log2FoldChange	pvalue	padj	log2FCshrink
FBgn0034329	BomS1	protein_coding	Bomanin Short 1	-8.869	2.19535e-29	9.5319e-27	-6.8608
FBgn0032184	CG13135	protein_coding		-11.8764	1.38502e-31	7.7317e-29	-6.47395
FBgn0025583	BomS2	protein_coding	Bomanin Short 2	-7.49409	1.76366e-23	5.16884e-21	-5.77373
FBgn0036468	CG13461	protein_coding		-5.86801	9.09014e-68	3.55213e-64	-5.50226
FBgn0266454	CG45079	protein_coding		-6.1111	7.99241e-31	3.7478e-28	-5.27463
FBgn0034328	BomBc1	protein_coding	Bomanin Bicipital 1	-7.3406	1.14783e-11	1.03508e-09	-4.68614
FBgn0051202	alpha-Man-Ic	protein_coding	alpha-Mannosidase class I c	-5.31484	9.51766e-22	2.37395e-19	-4.52453
FBgn0033518	Prx2540-2	protein_coding	Peroxiredoxin 2540-2	-4.78042	7.32602e-32	4.29415e-29	-4.35964
FBgn0067905	Dso2	protein_coding	Daisho2	-5.70957	9.83653e-14	1.15314e-11	-4.28728
FBgn0040736	BomS3	protein_coding	Bomanin Short 3	-8.55726	1.3081e-11	1.13591e-09	-4.08669
FBgn0033520	Prx2540-1	protein_coding	Peroxiredoxin 2540-1	-4.45062	3.84449e-19	7.38835e-17	-3.89274
FBgn0260874	Ir76a	protein_coding	Ionotropic receptor 76a	-4.49329	8.81837e-16	1.23069e-13	-3.81151
FBgn0266636	asRNA:CR45143	ncRNA	antisense RNA:CR45143	-4.11175	1.55858e-23	4.80821e-21	-3.74024
FBgn0012042	AttA	protein_coding	Attacin-A	-5.1167	3.00983e-08	1.46407e-06	-3.47173
FBgn0040653	Dso1	protein_coding	Daisho1	-7.88089	3.04286e-07	1.16194e-05	-3.44662
FBgn0036806	Cyp12c1	protein_coding	Cytochrome P450 12c1	-3.97273	1.46116e-14	1.84185e-12	-3.4433
FBgn0266322	asRNA:CR44987	ncRNA	antisense RNA:CR44987	-3.43105	1.2565e-11	1.10087e-09	-2.98605
FBgn0014865	Mtk	protein_coding	Metchnikowin	-3.49392	8.83127e-10	5.75161e-08	-2.94323
FBgn0265533	CR44383	pseudogene		-4.82777	7.32649e-06	0.000186714	-2.93427
FBgn0040733	BomS6	protein_coding	Bomanin Short 6	-3.7332	4.29228e-07	1.55785e-05	-2.85506
FBgn0037930	CG14715	protein_coding		-3.47289	1.68007e-08	8.84794e-07	-2.8541
FBti0019110	copia{}293	transposable_element		-3.90116	2.01978e-06	6.18222e-05	-2.83336
FBgn0010388	Dro	protein_coding	Drosocin	-2.94039	5.1156e-23	1.42786e-20	-2.79247
FBgn0040735	BomT2	protein_coding	Bomanin Tailed 2	-7.45531	1.77745e-06	5.52708e-05	-2.75929
FBgn0000047	Act88F	protein_coding	Actin 88F	-6.72646	5.40039e-06	0.000143884	-2.73659
FBgn0085325	CG34296	protein_coding		-3.75025	6.59212e-06	0.000172499	-2.70175
FBgn0038239	CG14850	protein_coding		-3.53772	2.05266e-06	6.24999e-05	-2.69368
FBgn0267463	asRNA:CR45813	ncRNA	antisense RNA:CR45813	-3.2449	3.71496e-07	1.36951e-05	-2.63081
FBgn0034011	CG8160	protein_coding		-2.82844	1.24089e-11	1.10087e-09	-2.56484
FBgn0036470	EAChm	protein_coding	Enhancer of Acetyltransferase Chameau	-2.67513	7.55685e-18	1.2304e-15	-2.52895
FBti0019469	copia{}1467	transposable_element		-2.98966	9.75427e-08	4.18862e-06	-2.52828
FBgn0047205	lncRNA:CR32385	ncRNA	long non-coding RNA:CR32385	-3.38692	2.22591e-05	0.000500851	-2.48163
FBgn0051614	His-Psi:CR31614	pseudogene	His-Psi:CR31614	-5.28347	0.000249321	0.00373534	-2.46909
FBgn0266829	lncRNA:CR45291	ncRNA	long non-coding RNA:CR45291	-2.73236	1.90738e-10	1.42422e-08	-2.46395
FBgn0287606	lncRNA:CR46475	ncRNA	long non-coding RNA:CR46475	-2.61603	8.99668e-13	9.39792e-11	-2.42282
FBgn0283461	Drs	protein_coding	Drosomycin	-3.02069	9.04181e-06	0.000223152	-2.38821
FBgn0034883	Eglp2	protein_coding	Entomoglyceroporin 2	-2.69976	1.2096e-08	6.63312e-07	-2.3853
FBgn0260955	CG42587	protein_coding		-2.5222	9.52009e-14	1.12731e-11	-2.36087
FBgn0266405	CG45045	protein_coding		-2.5333	3.21256e-11	2.52757e-09	-2.33154
FBgn0034331	BomBc2	protein_coding	Bomanin Bicipital 2	-4.25978	0.000539622	0.00702888	-2.30875
RR48810_transposable_element	Max{}RR48810	transposable_element		-2.8061	7.2343e-06	0.000184766	-2.28569
FBgn0265703	lncRNA:CR44510	ncRNA	long non-coding RNA:CR44510	-2.67311	1.07371e-06	3.58608e-05	-2.27356
FBgn0039994	conu	protein_coding	conundrum	-2.65435	8.14122e-07	2.79881e-05	-2.27078
FBgn0036780	CG7330	protein_coding		-3.85202	0.000585591	0.00750261	-2.26784
FBgn0051973	Cda5	protein_coding	Chitin deacetylase-like 5	-2.54029	4.54307e-08	2.13033e-06	-2.25404
FBgn0013772	Cyp6a8	protein_coding	Cytochrome P450 6a8	-3.14616	0.000218656	0.00333763	-2.23067
FBgn0036648	CG4098	protein_coding		-2.30311	5.90306e-21	1.41228e-18	-2.22275
FBgn0038799	MFS9	protein_coding	Major Facilitator Superfamily Transporter 9	-2.48621	4.44591e-08	2.09315e-06	-2.21655
FBgn0265644	lncRNA:CR44451	ncRNA	long non-coding RNA:CR44451	-4.52892	0.0010632	0.0121126	-2.18748
FBgn0051698	CG31698	protein_coding		-2.36995	4.35926e-09	2.55518e-07	-2.16112
FBgn0262887	lncRNA:CR43242	ncRNA	long non-coding RNA:CR43242	-2.2446	2.70754e-18	4.60007e-16	-2.15874
FBgn0053465	CG33465	protein_coding		-2.49374	2.31165e-06	6.93081e-05	-2.14328
FBgn0053497	Sdic2	protein_coding	Sperm-specific dynein intermediate chain 2	-3.7443	0.00147661	0.0155528	-2.11937
FBgn0031512	CG15404	protein_coding		-2.38203	2.42051e-07	9.3649e-06	-2.11653
FBti0019206	pogo{}421	transposable_element		-4.21908	0.00163729	0.0165762	-2.1083
FBgn0030151	CG1354	protein_coding		-2.18713	1.0888e-14	1.40264e-12	-2.08692
FBgn0034335	GstE1	protein_coding	Glutathione S transferase E1	-2.16033	1.655e-18	2.89576e-16	-2.08444
FBgn0039315	CG13658	protein_coding		-3.42007	0.00147001	0.0154972	-2.07987
FBgn0041709	yellow-g	protein_coding	yellow-g	-3.34258	0.00140524	0.0149897	-2.07145
FBgn0266866	lncRNA:CR45327	ncRNA	long non-coding RNA:CR45327	-2.63713	0.00013403	0.00222569	-2.06662
FBgn0043577	PGRP-SB2	protein_coding	Peptidoglycan recognition protein SB2	-2.66591	0.000258956	0.00384758	-2.04178
FBgn0033214	CG1941	protein_coding		-3.29128	0.00189315	0.0185099	-2.01796
FBgn0036836	CG11619	protein_coding		-2.13329	9.87156e-12	9.0123e-10	-2.01464
FBti0060147	INE-1{}2086	transposable_element		-2.28198	1.8043e-06	5.59571e-05	-2.01023
FBgn0037222	CG14642	protein_coding		-2.13873	8.92368e-08	3.88893e-06	-1.95308
FBgn0038261	CG14856	protein_coding		-2.13322	1.08447e-07	4.60627e-06	-1.94647
FBgn0265416	Neto	protein_coding	Neuropilin and tolloid-like	-2.21436	5.91054e-06	0.000156409	-1.94075
FBgn0039629	CG11842	protein_coding		-2.84357	0.0021698	0.0204022	-1.91619
FBgn0266429	AstA-R1	protein_coding	Allatostatin A receptor 1	-2.57556	0.000913625	0.0107319	-1.91233
FBgn0035076	Ance-5	protein_coding	Ance-5	-1.95723	1.8758e-14	2.33936e-12	-1.88321
FBgn0010222	Nmdmc	protein_coding	NAD-dependent methylenetetrahydrofolate dehydrogenase	-1.92759	1.1663e-19	2.31738e-17	-1.87651
FBgn0032549	CG4650	protein_coding		-2.07904	2.14956e-06	6.49466e-05	-1.86611
FBgn0037414	Osi7	protein_coding	Osiris 7	-6.29574	0.000656355	0.00820718	-1.85182
FBgn0029606	CG14052	protein_coding		-2.11693	1.82536e-05	0.000424622	-1.85068
FBgn0039774	CDase	protein_coding	Ceramidase	-2.49472	0.00179452	0.0178251	-1.82875
FBgn0038309	Amt	protein_coding	Ammonium transporter	-3.22965	0.00560283	0.0410346	-1.82564
FBgn0037228	CG1092	protein_coding		-1.97866	2.04053e-07	8.08148e-06	-1.82125
FBgn0033027	TpnC4	protein_coding	Troponin C isoform 4	-6.70035	0.000471967	0.00624477	-1.81533
FBgn0053868	His2B:CG33868	protein_coding	His2B:CG33868	-3.96884	0.00709608	0.0486885	-1.81364
FBti0063126	Rt1c{}5065	transposable_element		-2.5551	0.00254012	0.02293	-1.81181
FBgn0015037	Cyp4p1	protein_coding	Cytochrome P450 4p1	-2.07937	3.34535e-05	0.000706623	-1.81117
FBgn0035445	Ids	protein_coding	Iduronate 2-sulfatase	-2.15905	0.000465232	0.00616958	-1.76716
FBti0018990	jockey{}838	transposable_element		-4.49187	0.00646041	0.0455415	-1.76217
FBgn0085285	CG34256	protein_coding		-2.25174	0.0011917	0.0132798	-1.75763
FBgn0266534	CG45095	protein_coding		-2.39657	0.00255165	0.0229746	-1.75502
FBgn0020300	geko	protein_coding	geko	-1.94827	1.03537e-05	0.000252868	-1.74606
FBgn0035348	CG16758	protein_coding		-1.81625	4.02914e-12	4.00285e-10	-1.74431
FBti0059814	INE-1{}1753	transposable_element		-4.01849	0.00835898	0.0549901	-1.73859
FBgn0032161	CG4594	protein_coding		-1.91206	3.78957e-06	0.000105024	-1.73545
FBti0061144	INE-1{}3083	transposable_element		-2.15724	0.00114547	0.0128995	-1.71375
FBgn0039264	CG11786	protein_coding		-2.01296	0.000262982	0.00389261	-1.70684
FBgn0038003	CG3916	protein_coding		-4.06086	0.0107354	0.0653093	-1.69852
FBgn0028938	Vajk1	protein_coding		-3.58923	0.0117329	0.0696074	-1.68898
FBgn0034861	CG9815	protein_coding		-1.81249	1.47952e-06	4.71316e-05	-1.67083
FBgn0266931	lncRNA:CR45382	ncRNA	long non-coding RNA:CR45382	-2.40141	0.00666221	0.0465442	-1.65009
FBti0064130	1360{}6069	transposable_element		-2.63885	0.0100967	0.062914	-1.64577
FBgn0265300	lncRNA:CR44273	ncRNA	long non-coding RNA:CR44273	-2.67741	0.0110791	0.0667077	-1.64194
FBgn0266011	lncRNA:CR44784	ncRNA	long non-coding RNA:CR44784	-2.10508	0.00261504	0.0234101	-1.63715
FBti0019545	HMS-Beagle{}26	transposable_element		-3.70675	0.0148355	0.0810422	-1.63679
FBgn0031418	CG3609	protein_coding		-1.74009	1.2415e-07	5.14731e-06	-1.63403
FBti0063061	1360{}5000	transposable_element		-6.1821	0.00382521	0.0312494	-1.62415
FBgn0040734	BomS5	protein_coding	Bomanin Short 5	-5.85071	0.00514108	0.0385598	-1.62247
FBgn0267811	asRNA:CR46136	ncRNA	antisense RNA:CR46136	-1.85785	0.000179055	0.00282512	-1.62204
FBgn0040565	CG7606	protein_coding		-1.77896	2.00228e-05	0.000457558	-1.61196
FBgn0036659	CG9701	protein_coding		-2.61748	0.013307	0.0752158	-1.60897
FBgn0038038	Sccpdh2	protein_coding	Saccheropin dehydrogenase 2	-1.73161	1.40932e-06	4.52642e-05	-1.6077
FBgn0263507	lncRNA:CR43496	ncRNA	long non-coding RNA:CR43496	-1.73241	2.4763e-06	7.34928e-05	-1.60273
FBgn0034139	CG4927	protein_coding		-1.97179	0.0017199	0.017218	-1.5996
FBgn0036363	CG10140	protein_coding		-2.96734	0.0170892	0.0895143	-1.5948
FBgn0264481	asRNA:CR43889	ncRNA	antisense RNA:CR43889	-1.92105	0.00115009	0.0129211	-1.5914
FBgn0051781	lncRNA:CR31781	ncRNA	long non-coding RNA:CR31781	-1.73983	3.19668e-05	0.000681358	-1.57558
FBgn0046302	CG10650	protein_coding		-1.70794	6.86653e-06	0.000178089	-1.57246
FBgn0065046	snoRNA:U3:9B	snoRNA	snoRNA:U3:9B	-2.10567	0.00613062	0.0438763	-1.57013
FBgn0265499	asRNA:CR44368	ncRNA	antisense RNA:CR44368	-1.62783	4.73152e-10	3.24372e-08	-1.56351
FBgn0041721	snRNA:U12	snRNA	small nuclear RNA U12	-2.25323	0.0105547	0.0648154	-1.56154
FBgn0000055	Adh	protein_coding	Alcohol dehydrogenase	-2.53669	0.0163334	0.0867426	-1.55736
FBgn0037411	Osi3	protein_coding	Osiris 3	-5.71054	0.00428592	0.0338342	-1.55498
FBgn0265542	lncRNA:CR44392	ncRNA	long non-coding RNA:CR44392	-2.09299	0.00667386	0.0465953	-1.55237
FBgn0034674	CG9304	protein_coding		-1.60002	1.19348e-11	1.06802e-09	-1.54805
FBgn0035875	Cpr66Cb	protein_coding	Cuticular protein 66Cb	-2.40867	0.0191255	0.0964272	-1.50699
FBgn0262150	CG42876	protein_coding		-2.24667	0.0159054	0.0852719	-1.49593
FBgn0034909	pippin	protein_coding	pippin	-1.5507	7.21251e-10	4.79016e-08	-1.4937
FBgn0286042	sisRNA:CR46364	ncRNA	stable intronic sequence RNA CR46364	-1.70762	0.000587604	0.00751515	-1.48898
FBgn0038601	Polr1E	protein_coding	RNA polymerase I subunit E	-1.6042	9.51784e-06	0.000234407	-1.48737
FBgn0011984	tRNA:Ser-AGA-2-4	tRNA	transfer RNA:Serine-AGA 2-4	-2.26301	0.018168	0.0931379	-1.48333
FBgn0051100	CG31100	protein_coding		-1.60675	2.30828e-05	0.000514447	-1.47929
FBti0062449	INE-1{}4388	transposable_element		-2.28372	0.019831	0.0984663	-1.4735
FBgn0263413	lncRNA:CR43459	ncRNA	long non-coding RNA:CR43459	-1.63073	0.0001233	0.00209486	-1.47226
FBgn0052676	stx	protein_coding	stuxnet	-1.66193	0.000385485	0.00533186	-1.47052
FBgn0266329	lncRNA:CR44994	ncRNA	long non-coding RNA:CR44994	-3.44333	0.0267462	0.118927	-1.46894
FBgn0039357	CG4743	protein_coding		-1.5309	1.96129e-08	9.99661e-07	-1.46531
FBgn0265956	lncRNA:CR44743	ncRNA	long non-coding RNA:CR44743	-1.74201	0.0020851	0.0198729	-1.46398
FBgn0038241	CG8087	protein_coding		-1.56469	8.78807e-06	0.000218317	-1.45657
FBgn0010414	SerT	protein_coding	Serotonin transporter	-2.48466	0.0278381	0.121726	-1.44969
FBgn0267459	lncRNA:CR45809	ncRNA	long non-coding RNA:CR45809	-2.27861	0.0229087	0.108115	-1.44414
FBgn0027563	CG9631	protein_coding		-1.80255	0.00568302	0.0415091	-1.4421
FBgn0264745	CR44003	pseudogene		-1.68564	0.00170382	0.0171089	-1.4398
FBgn0036587	CG4950	protein_coding		-1.76465	0.00461442	0.0356356	-1.43715
FBgn0267460	lncRNA:CR45810	ncRNA	long non-coding RNA:CR45810	-2.77083	0.0304217	0.129029	-1.43479
FBgn0029856	CG11700	protein_coding		-2.10965	0.0211019	0.102519	-1.42837
FBgn0031261	nAChRbeta3	protein_coding	nicotinic Acetylcholine Receptor beta3	-1.49915	3.94674e-07	1.44586e-05	-1.42419
FBgn0035544	CG15021	protein_coding		-2.22215	0.0258501	0.116886	-1.42211
FBgn0259992	CG42489	protein_coding		-1.564	0.000132917	0.00221648	-1.42179
FBgn0032422	atilla	protein_coding	atilla	-1.54441	8.23404e-05	0.00151493	-1.41435
FBgn0035398	Cht7	protein_coding	Chitinase 7	-1.42893	2.09839e-25	8.1998e-23	-1.41284
FBgn0032921	Mpp6	protein_coding	M-phase phosphoprotein 6	-1.47856	1.26433e-07	5.2006e-06	-1.41196
FBgn0086673	CG13272	protein_coding		-1.46259	5.43058e-09	3.1361e-07	-1.4091
FBgn0051337	CG31337	protein_coding		-1.52176	3.18748e-05	0.000680635	-1.4086
FBgn0267200	lncRNA:CR45640	ncRNA	long non-coding RNA:CR45640	-1.73773	0.00577522	0.0420254	-1.40786
FBgn0053867	His-Psi:CR33867	pseudogene	His-Psi:CR33867	-2.68906	0.034827	0.140609	-1.40262
FBti0062820	pogo{}4759	transposable_element		-1.55449	0.000352848	0.00497766	-1.39676
FBgn0243514	eater	protein_coding	eater	-1.47438	1.35661e-06	4.36911e-05	-1.39618
FBgn0034451	TBCB	protein_coding	tubulin-binding cofactor B	-1.42096	1.40366e-14	1.7886e-12	-1.39228
FBgn0038470	CG18213	protein_coding		-1.46122	3.44029e-06	9.68906e-05	-1.37915
FBgn0035152	CG3386	protein_coding		-1.46181	4.08556e-06	0.00011243	-1.37842
FBgn0042178	Apl	protein_coding	Apollo	-2.40602	0.0380996	0.149229	-1.37224
FBgn0051809	CG31809	protein_coding		-1.45659	5.69208e-06	0.000151311	-1.37158
FBgn0266628	asRNA:CR45135	ncRNA	antisense RNA:CR45135	-2.0229	0.0260938	0.117484	-1.36899
FBgn0042213	CG18731	protein_coding		-1.46504	1.84693e-05	0.000428743	-1.36891
FBgn0040102	lectin-24Db	protein_coding	lectin-24Db	-1.55818	0.00133888	0.0144004	-1.36603
FBgn0035412	CG14957	protein_coding		-2.15064	0.0332637	0.136696	-1.36061
FBgn0051076	CG31076	protein_coding		-1.51879	0.00082658	0.00988616	-1.35263
FBgn0036394	CG9040	protein_coding		-1.42857	4.65557e-06	0.000125754	-1.34965
FBgn0003748	Treh	protein_coding	Trehalase	-1.39529	5.29569e-09	3.07333e-07	-1.34881
FBgn0032879	CarT	protein_coding	Carcinine transporter	-1.44026	4.07633e-05	0.000839838	-1.34088
FBgn0260856	Membrin	protein_coding	Membrin	-1.42994	3.01565e-05	0.000646298	-1.33578
FBgn0036007	path	protein_coding	pathetic	-1.40986	5.97383e-06	0.000157728	-1.33221
FBgn0032260	CG13144	protein_coding		-3.96839	0.0326556	0.135129	-1.32726
FBgn0028430	He	protein_coding	Hemese	-1.40375	8.09549e-06	0.000203656	-1.32475
FBgn0031264	CG11835	protein_coding		-2.13013	0.0411417	0.156799	-1.31869
FBgn0265638	lncRNA:CR44445	ncRNA	long non-coding RNA:CR44445	-1.65909	0.0132141	0.0750164	-1.31194
FBgn0029762	NAAT1	protein_coding	Nutrient Amino Acid Transporter 1	-1.41162	0.000125126	0.00212097	-1.30566
FBgn0046876	Obp83ef	protein_coding	Odorant-binding protein 83ef	-1.40702	0.000116755	0.00200692	-1.30285
FBti0020119	S{}AGO2[S1008]	transposable_element		-5.22976	0.0208763	0.10176	-1.29595
FBgn0031877	Hmgcl	protein_coding	3-Hydroxymethyl-3-methylglutaryl-CoA lyase	-1.3667	8.23673e-06	0.000206323	-1.29358
FBgn0051220	CG31220	protein_coding		-5.79821	0.0137746	0.077042	-1.28921
FBgn0083123	Uhg5	ncRNA	U snoRNA host gene 5	-1.37757	5.76718e-05	0.00113058	-1.28696
FBgn0040099	lectin-28C	protein_coding	lectin-28C	-1.40519	0.000345897	0.00490914	-1.28646
FBgn0032162	CG4592	protein_coding		-1.34334	9.47597e-07	3.20135e-05	-1.2852
FBgn0039356	CG5039	protein_coding		-1.38103	9.5816e-05	0.00172542	-1.28444
FBgn0022338	dnk	protein_coding	deoxyribonucleoside kinase	-1.32807	5.43896e-08	2.50043e-06	-1.28191
FBgn0036044	Zasp67	protein_coding	Z band alternatively spliced PDZ-motif protein 67	-6.11947	0.00832056	0.0548164	-1.28014
FBgn0046253	CG3502	protein_coding		-1.32126	4.57218e-08	2.13544e-06	-1.27626
FBgn0051102	CG31102	protein_coding		-1.37296	0.000112729	0.00194341	-1.27613
FBgn0024371	E2f2	protein_coding	E2F transcription factor 2	-1.31427	7.23649e-08	3.21339e-06	-1.26868
FBgn0038986	sit	protein_coding	stuck in traffic	-3.12246	0.0542534	0.188479	-1.2671
FBgn0063492	GstE8	protein_coding	Glutathione S transferase E8	-1.93449	0.0456046	0.167034	-1.26122
FBgn0034010	CG8157	protein_coding		-1.32311	4.38079e-06	0.000119711	-1.26013
FBgn0035623	mthl2	protein_coding	methuselah-like 2	-1.38061	0.000561501	0.00724943	-1.25976
FBgn0026602	Adk3	protein_coding	Adenosine kinase 3	-1.37816	0.000794296	0.00960691	-1.25187
FBgn0035780	CG18417	protein_coding		-2.41274	0.0580489	0.197707	-1.25052
FBgn0041581	AttB	protein_coding	Attacin-B	-1.83863	0.0431528	0.16129	-1.24729
FBgn0035000	CG13578	protein_coding		-2.21016	0.0577909	0.197287	-1.24283
FBgn0033756	CG17760	protein_coding		-1.40439	0.00280054	0.0246477	-1.24038
FBti0061007	Doc3{}2946	transposable_element		-2.31573	0.0608902	0.203074	-1.23986
FBgn0038238	CG14854	protein_coding		-1.79444	0.0437079	0.162855	-1.23298
FBgn0052185	edin	protein_coding	elevated during infection	-1.33258	0.000323263	0.00462993	-1.2309
FBgn0014368	nol	protein_coding	no optic lobe	-1.72345	0.0395266	0.152877	-1.22683
FBgn0261565	Lmpt	protein_coding	Limpet	-1.27594	1.03616e-06	3.47055e-05	-1.22552
FBgn0034183	SmydA-6	protein_coding	SET and MYND domain containing, arthropod-specific, member 6	-2.54899	0.0666262	0.213962	-1.22512
FBgn0085201	COX7AL2	protein_coding	Cytochrome c oxidase subunit 7A-like 2	-2.81546	0.0654843	0.211839	-1.22333
FBgn0034858	eIF2Bdelta	protein_coding	eukaryotic translation initiation factor 2B subunit delta	-1.27034	7.79513e-07	2.69564e-05	-1.22162
FBti0019183	copia{}387	transposable_element		-1.48048	0.0138315	0.0772497	-1.21985
FBgn0266361	asRNA:CR45009	ncRNA	antisense RNA:CR45009	-1.45446	0.0107697	0.0654164	-1.21893
FBgn0037727	Nepl12	protein_coding	Neprilysin-like 12	-1.45091	0.0105697	0.0648396	-1.21806
FBgn0013673	mt:ATPase8	protein_coding	mitochondrial ATPase subunit 8	-1.38713	0.00423377	0.0334991	-1.21651
FBgn0035978	UGP	protein_coding	UDP-glucose pyrophosphorylase	-1.27648	2.17532e-05	0.000492302	-1.21063
FBgn0038516	P5cr-2	protein_coding	Pyrroline-5-carboxylate reductase-like 2	-1.29426	0.000196686	0.00305398	-1.20671
FBgn0036030	Prps	protein_coding	Phosphoribosyl pyrophosphate synthetase	-1.22239	1.34597e-13	1.54694e-11	-1.20254
FBgn0010052	Jhe	protein_coding	Juvenile hormone esterase	-3.21696	0.0636323	0.208195	-1.1994
FBgn0032116	Mco1	protein_coding	Multicopper oxidase 1	-2.03249	0.0676843	0.216143	-1.19662
FBgn0259233	CG42331	protein_coding		-1.92938	0.0644733	0.209892	-1.19176
FBgn0052284	CG32284	protein_coding		-1.80614	0.05749	0.196517	-1.18984
FBgn0267199	lncRNA:CR45639	ncRNA	long non-coding RNA:CR45639	-1.35142	0.00476964	0.0365454	-1.1885
FBgn0265798	lncRNA:CR44587	ncRNA	long non-coding RNA:CR44587	-1.32904	0.00289076	0.0252521	-1.18784
FBgn0263474	scaRNA:PsiU2-38.40.42	snoRNA	small Cajal body-specific RNA : PsiU2-38.40.42	-2.71572	0.0719833	0.22521	-1.18582
FBti0059779	1360{}1718	transposable_element		-1.70859	0.0533608	0.186286	-1.17588
FBgn0037612	CG8112	protein_coding		-1.27758	0.000916043	0.0107495	-1.17315
FBgn0062978	CG31808	protein_coding		-1.2667	0.000529575	0.00695208	-1.17266
FBgn0039648	CG14515	protein_coding		-1.89489	0.0706896	0.222528	-1.16442
FBgn0032160	CG4598	protein_coding		-1.21258	5.09179e-06	0.000136906	-1.16301
FBgn0263451	asRNA:CR43474	ncRNA	antisense RNA:CR43474	-1.4601	0.0267157	0.118927	-1.16132
FBgn0050088	CG30088	protein_coding		-1.42198	0.0208972	0.10182	-1.16064
FBgn0083972	CG34136	protein_coding		-1.39486	0.0173225	0.0903416	-1.15938
FBti0063086	Cr1a{}5025	transposable_element		-2.40615	0.0814746	0.242234	-1.15339
FBgn0025678	CaBP1	protein_coding	calcium-binding protein 1	-1.20527	1.95934e-05	0.000449498	-1.15004
FBgn0005633	fln	protein_coding	flightin	-5.40511	0.0201319	0.0994128	-1.14775
FBgn0034605	Ugt49C1	protein_coding	UDP-glycosyltransferase family 49 member C1	-1.41283	0.023367	0.109392	-1.14706
FBgn0051866	Ada1-2	protein_coding	transcriptional Adaptor 1-2	-1.22856	0.000429338	0.00581192	-1.14477
FBgn0039038	CG6688	protein_coding		-1.21105	0.000102385	0.00181034	-1.14412
FBgn0266895	lncRNA:CR45355	ncRNA	long non-coding RNA:CR45355	-2.80019	0.0810284	0.241355	-1.14269
FBgn0033867	Cpr50Ca	protein_coding	Cuticular protein 50Ca	-3.93268	0.0550149	0.190135	-1.13753
FBgn0038608	WRNexo	protein_coding	WRN exonuclease	-1.18389	5.2713e-06	0.000140764	-1.13751
FBgn0262599	SmydA-3	protein_coding	SET and MYND domain containing, arthropod-specific, member 3	-2.50788	0.0886065	0.255531	-1.13739
FBgn0266449	Kr-h2	protein_coding	Kruppel homolog 2	-1.15504	7.23244e-10	4.79016e-08	-1.131
FBgn0039241	CG11089	protein_coding		-1.1629	9.98996e-08	4.27417e-06	-1.13036
FBgn0041342	Pcyt1	protein_coding	Phosphocholine cytidylyltransferase 1	-1.17	1.61741e-06	5.11074e-05	-1.12943
FBgn0024920	Ts	protein_coding	Thymidylate synthase	-1.16576	2.52234e-06	7.44822e-05	-1.12412
FBgn0038874	ETHR	protein_coding	ETHR	-1.22417	0.00155051	0.0160571	-1.1234
FBgn0261564	ReepA	protein_coding	Receptor expression enhancing protein A	-1.19249	0.000215078	0.0032959	-1.12239
FBgn0082931	snoRNA:Me28S-G2703a	snoRNA	snoRNA:Me28S-G2703a	-1.63542	0.0664231	0.21357	-1.11808
FBgn0011202	dia	protein_coding	diaphanous	-1.15068	3.33195e-07	1.25194e-05	-1.1164
FBgn0024251	bbx	protein_coding	bobby sox	-1.37416	0.0278592	0.121734	-1.11589
FBgn0039742	CG15528	protein_coding		-1.19261	0.000418147	0.0056867	-1.11585
FBgn0264554	asRNA:CR43933	ncRNA	antisense RNA:CR43933	-1.34238	0.0236946	0.11071	-1.11092
FBgn0036138	CG14143	protein_coding		-1.44846	0.0448477	0.165182	-1.10955
FBti0020191	Tc1{}1080	transposable_element		-1.29611	0.0149439	0.0813691	-1.10868
FBgn0037999	CG4860	protein_coding		-1.14122	2.64346e-07	1.01604e-05	-1.10829
FBgn0051040	Cog7	protein_coding	Component of oligomeric golgi complex 7	-1.18368	0.000477594	0.0063121	-1.10723
FBgn0031957	TwdlE	protein_coding	TweedleE	-1.95043	0.0937216	0.263855	-1.10556
FBgn0038099	CG7091	protein_coding		-1.32488	0.0232953	0.109149	-1.10084
FBgn0029881	pigs	protein_coding	pickled eggs	-1.20686	0.00300472	0.0259954	-1.09803
FBgn0267448	asRNA:CR45798	ncRNA	antisense RNA:CR45798	-1.2508	0.00975438	0.0613798	-1.09685
FBti0063060	1360{}4999	transposable_element		-2.25704	0.1004	0.274292	-1.09668
FBgn0035870	Gr66a	protein_coding	Gustatory receptor 66a	-1.66791	0.077549	0.235489	-1.09653
FBgn0051414	Gba1b	protein_coding	Glucocerebrosidase 1b	-1.18311	0.00129568	0.0141036	-1.09427
FBgn0038452	CG14905	protein_coding		-1.39292	0.0416526	0.158126	-1.09021
FBgn0052817	CG32817	protein_coding		-1.80396	0.0919963	0.260828	-1.08922
FBgn0284248	Cyt-c-p	protein_coding	Cytochrome c proximal	-1.09755	2.37923e-10	1.7324e-08	-1.07797
FBti0063083	Cr1a{}5022	transposable_element		-1.45649	0.0609845	0.203276	-1.07584
FBgn0025684	MFS18	protein_coding	Major Facilitator Superfamily Transporter 18	-1.16084	0.00138585	0.0147963	-1.07569
FBgn0030640	CG6294	protein_coding		-1.67328	0.0875641	0.253851	-1.07269
FBgn0027091	CysRS	protein_coding	Cysteinyl-tRNA synthetase	-1.14266	0.000645914	0.00810712	-1.07043
FBgn0038312	Zip88E	protein_coding	Zinc/iron regulated transporter-related protein 88E	-1.24343	0.0175119	0.0910897	-1.06919
FBgn0053458	CG33458	protein_coding		-1.8925	0.103927	0.280336	-1.06848
FBgn0039321	CG10550	protein_coding		-1.27269	0.0249659	0.114326	-1.06845
FBgn0039101	CG16710	protein_coding		-1.32815	0.0384157	0.150166	-1.06753
FBgn0005648	Pabp2	protein_coding	Pabp2	-1.10245	2.87729e-06	8.34913e-05	-1.0667
FBgn0265067	lncRNA:CR44178	ncRNA	long non-coding RNA:CR44178	-1.71457	0.0957556	0.266891	-1.06592
FBgn0263219	Dscam4	protein_coding	Down syndrome cell adhesion molecule 4	-1.86785	0.10609	0.283301	-1.06394
FBti0061531	INE-1{}3470	transposable_element		-1.26292	0.0257796	0.11673	-1.05985
FBgn0085411	CG34382	protein_coding		-2.84237	0.102278	0.277675	-1.0596
FBgn0031401	papi	protein_coding	papi	-1.12105	0.00033435	0.00476256	-1.0588
FBgn0035678	CG10469	protein_coding		-1.10383	3.27912e-05	0.000696397	-1.05863
FBgn0267153	lncRNA:CR45593	ncRNA	long non-coding RNA:CR45593	-1.23397	0.0194041	0.0972526	-1.05798
FBgn0032891	Oseg5	protein_coding	Outer segment 5	-3.19321	0.0940487	0.264337	-1.05381
FBgn0035147	Gale	protein_coding	UDP-galactose 4'-epimerase	-1.13632	0.00165906	0.0167233	-1.0537
FBgn0050033	CG30033	protein_coding		-1.83933	0.106715	0.284711	-1.05079
FBgn0036620	CG4842	protein_coding		-1.21433	0.0181332	0.0931125	-1.04915
FBgn0052311	zormin	protein_coding	zormin	-1.08518	8.6583e-06	0.00021596	-1.04754
FBgn0263504	lncRNA:CR43493	ncRNA	long non-coding RNA:CR43493	-1.1638	0.00701166	0.0482948	-1.04691
FBgn0266028	asRNA:CR44793	ncRNA	antisense RNA:CR44793	-4.63318	0.0554781	0.191369	-1.04658
FBgn0005655	PCNA	protein_coding	Proliferating cell nuclear antigen	-1.08877	6.88268e-05	0.00130849	-1.04176
FBgn0032598	ChLD3	protein_coding	Chitin and LDLR binding deacetylase 3	-2.41679	0.116848	0.301834	-1.03814
FBgn0033663	ERp60	protein_coding	Endoplasmic reticulum p60	-1.08049	3.47274e-05	0.000729586	-1.03783
FBgn0050015	CG30015	protein_coding		-1.13728	0.00660534	0.0462848	-1.02918
FBgn0032783	CG10237	protein_coding		-1.21142	0.0271884	0.119908	-1.02765
FBgn0286818	Pdi	protein_coding	Protein disulfide isomerase	-1.0864	0.000835555	0.0099646	-1.02139
FBgn0038311	CG14864	protein_coding		-1.23096	0.0373772	0.146874	-1.01956
FBti0061147	INE-1{}3086	transposable_element		-2.06644	0.126474	0.31762	-1.01881
FBgn0083000	snoRNA:Psi28S-1192b	snoRNA	snoRNA:Psi28S-1192b	-1.51285	0.101241	0.275626	-1.01011
FBgn0086068	snoRNA:Or-CD12	snoRNA		-2.03451	0.130683	0.324473	-1.00842
FBti0062534	ninja-Dsim-like{}4473	transposable_element		-1.33451	0.0709538	0.223	-1.00709
FBgn0029831	CG5966	protein_coding		-1.11608	0.00912703	0.0585318	-1.0057
FBti0062681	297{}4620	transposable_element		-1.57411	0.109707	0.289791	-1.00445
FBgn0266912	lncRNA:CR45372	ncRNA	long non-coding RNA:CR45372	-1.35136	0.0785385	0.236929	-1.00387
FBgn0037672	sage	protein_coding	salivary gland-expressed bHLH	-1.10787	0.00875617	0.056869	-1.00078
FBgn0034723	CG13506	protein_coding		-1.04903	0.000238533	0.00359887	-0.999879
FBgn0032803	CG13082	protein_coding		-1.60818	0.118993	0.305269	-0.999317
FBgn0259950	CG42460	protein_coding		-1.0654	0.00157978	0.0162028	-0.997184
FBgn0031876	Atac1	protein_coding	Ada2a-containing complex component 1	-1.05827	0.0011948	0.0133017	-0.994359
FBgn0051648	Cox11	protein_coding	Cytochrome c oxidase copper chaperone COX11	-1.03769	0.000120061	0.00204678	-0.994007
FBgn0020278	loco	protein_coding	locomotion defects	-1.10367	0.0102249	0.0634703	-0.99374
FBgn0265428	asRNA:CR44340	ncRNA	antisense RNA:CR44340	-1.38976	0.0918345	0.260769	-0.993404
FBgn0029526	CR18166	pseudogene		-1.1742	0.0346436	0.140202	-0.991593
FBgn0265140	Meltrin	protein_coding	Meltrin	-1.10035	0.0103825	0.0640601	-0.990929
FBgn0086664	snoRNA:Psi28S-2149	snoRNA	snoRNA:Psi28S-2149	-1.85975	0.13393	0.32992	-0.990008
FBgn0263738	Ada2a	protein_coding	transcriptional Adaptor 2a	-1.00752	1.87374e-08	9.63412e-07	-0.988307
FBgn0265937	asRNA:CR44724	ncRNA	antisense RNA:CR44724	-2.09149	0.138665	0.335506	-0.987647
FBgn0261628	CG42711	protein_coding		-1.23547	0.0587435	0.198859	-0.985988
FBgn0033448	hebe	protein_coding	hebe	-1.04088	0.000736237	0.00901751	-0.984479
FBgn0033846	mip120	protein_coding	Myb-interacting protein 120	-1.02276	8.13123e-05	0.00150588	-0.982785
FBgn0054001	CG34001	protein_coding		-1.04736	0.00156395	0.0161392	-0.982458
FBgn0261805	CG42751	protein_coding		-1.55413	0.12175	0.309821	-0.980477
FBgn0033742	Nepl10	protein_coding	Neprilysin-like 10	-1.10159	0.0163378	0.0867426	-0.978426
FBgn0266408	lncRNA:CR45048	ncRNA	long non-coding RNA:CR45048	-1.32001	0.0898409	0.257444	-0.971938
FBgn0038422	CG14880	protein_coding		-1.02742	0.00115171	0.0129211	-0.969107
FBgn0034580	Cht8	protein_coding	Chitinase 8	-1.64146	0.136264	0.33251	-0.967709
FBgn0032961	CG1416	protein_coding		-0.984587	2.78864e-08	1.36783e-06	-0.966214
FBgn0037396	CG11459	protein_coding		-1.05079	0.00618119	0.0441035	-0.965382
FBgn0029766	CG15784	protein_coding		-1.00126	5.61876e-05	0.00110813	-0.965243
FBgn0063449	Uhg2	ncRNA	U snoRNA host gene 2	-1.07287	0.0134178	0.0756032	-0.964153
FBgn0038242	CG14852	protein_coding		-1.12161	0.0323945	0.134476	-0.963774
FBgn0000114	bru1	protein_coding	bruno 1	-1.08646	0.0188198	0.0953431	-0.963229
FBgn0031971	Sirup	protein_coding	Starvation-upregulated protein	-1.13404	0.0384582	0.150232	-0.962192
FBgn0050421	Usp15-31	protein_coding	Ubiquitin specific protease 15/31	-0.977746	6.96596e-07	2.44497e-05	-0.95531
FBgn0260463	Unc-115b	protein_coding	Uncoordinated 115b	-6.85313	0.0162591	0.086639	-0.954179
FBgn0034814	CG9890	protein_coding		-0.968568	1.23509e-09	7.7844e-08	-0.953896
FBgn0267587	asRNA:CR45925	ncRNA	antisense RNA:CR45925	-1.15295	0.051838	0.182876	-0.953493
FBgn0267912	CanA-14F	protein_coding	Calcineurin A at 14F	-1.0555	0.0129716	0.0740206	-0.952453
FBgn0052010	CR32010	pseudogene		-3.07046	0.123501	0.312094	-0.950817
FBgn0264265	lncRNA:CR43765	ncRNA	long non-coding RNA:CR43765	-3.19385	0.120924	0.308372	-0.950523
FBgn0052287	tRNA:Cys-GCA-1-3	tRNA	transfer RNA:Cysteine-GCA 1-3	-1.9092	0.150651	0.349858	-0.950119
FBgn0038840	Grik	protein_coding		-1.50308	0.134299	0.330104	-0.949556
FBgn0263199	Galk	protein_coding	Galactokinase	-1.02851	0.0057058	0.0416495	-0.94951
FBgn0263650	lncRNA:CR43641	ncRNA	long non-coding RNA:CR43641	-2.32732	0.146984	0.345677	-0.948292
FBgn0038315	CG14866	protein_coding		-1.6191	0.143801	0.342152	-0.948083
FBgn0267520	28SrRNA-Psi:CR45860	pseudogene	28S ribosomal RNA pseudogene:CR45860	-1.61009	0.145891	0.344515	-0.943281
FBgn0051324	Cipc	protein_coding	Clock interacting protein circadian	-0.978203	8.2298e-05	0.00151493	-0.943029
FBgn0015664	Dref	protein_coding	DNA replication-related element factor	-0.958927	9.45963e-09	5.2557e-07	-0.942996
FBgn0031042	CG14221	protein_coding		-1.25816	0.0955476	0.266593	-0.942152
FBgn0001233	Hsp83	protein_coding	Heat shock protein 83	-0.983253	0.000350371	0.00495949	-0.940329
FBgn0086075	snoRNA:Me28S-G3253	snoRNA		-1.32841	0.115675	0.300172	-0.93801
FBgn0028343	Ankle2	protein_coding	Ankle2	-1.01464	0.00609234	0.043709	-0.937515
FBgn0035207	Herc4	protein_coding	HECT and RLD domain containing E3 ubiquitin ligase 4	-0.977645	0.000275159	0.00403716	-0.9368
FBgn0263400	CG43446	protein_coding		-1.41688	0.134294	0.330104	-0.932005
FBgn0010247	Parp	protein_coding	Poly-(ADP-ribose) polymerase	-1.03622	0.0170847	0.0895143	-0.930915
FBgn0035827	Srp9	protein_coding	Signal recognition particle 9	-0.965113	0.000105461	0.0018474	-0.930302
FBgn0030435	CG4645	protein_coding		-1.00546	0.00637636	0.0451442	-0.929531
FBgn0031256	shv	protein_coding	shriveled	-0.956028	2.88682e-05	0.000623245	-0.926759
FBti0062130	INE-1{}4069	transposable_element		-1.25283	0.105828	0.282861	-0.924202
FBgn0025700	CG5885	protein_coding		-0.96484	0.000447241	0.00599887	-0.922774
FBgn0032436	CG5418	protein_coding		-2.19923	0.161964	0.362903	-0.919885
FBgn0263766	asRNA:CR43683	ncRNA	antisense RNA:CR43683	-1.10883	0.0623669	0.206056	-0.915835
FBgn0028327	l(1)G0320	protein_coding	lethal (1) G0320	-0.955522	0.000373978	0.00521301	-0.915655
FBgn0085305	CG34276	protein_coding		-1.00603	0.0133863	0.075555	-0.91515
FBgn0037973	CG18547	protein_coding		-1.01451	0.0174662	0.0909221	-0.9146
FBgn0011016	SsRbeta	protein_coding	Signal sequence receptor beta	-0.954221	0.00040544	0.00554606	-0.914053
FBgn0037906	PGRP-LB	protein_coding	Peptidoglycan recognition protein LB	-0.958295	0.000746637	0.00908913	-0.913759
FBgn0011476	l(3)neo43	protein_coding	lethal (3) neo43	-0.973306	0.00409353	0.0329202	-0.910297
FBgn0038808	Srp14	protein_coding	Signal recognition particle 14	-0.955157	0.000933424	0.0109098	-0.909466
FBgn0086909	CG31751	protein_coding		-0.970451	0.00440655	0.0344847	-0.907023
FBgn0062565	Or19b	protein_coding	Odorant receptor 19b	-4.66993	0.0694337	0.219987	-0.905784
FBgn0010638	Sec61beta	protein_coding	Sec61 beta subunit	-0.958136	0.00234053	0.0216183	-0.904124
FBgn0286030	lncRNA:CR46350	ncRNA	long non-coding RNA:CR46350	-6.78773	0.0203535	0.100041	-0.902127
FBgn0031536	Cog3	protein_coding	Component of oligomeric golgi complex 3	-0.960739	0.00398787	0.032219	-0.900356
FBgn0032635	CG15141	protein_coding		-0.931058	0.000110834	0.00191921	-0.899522
FBgn0026399	Or85e	protein_coding	Odorant receptor 85e	-3.33848	0.124791	0.314473	-0.897765
FBgn0037652	CG11980	protein_coding		-0.912956	9.63142e-08	4.15631e-06	-0.897042
FBgn0028646	aralar1	protein_coding	aralar1	-0.93592	0.000521062	0.00685568	-0.896539
FBgn0035392	CG1271	protein_coding		-0.946709	0.00200078	0.0193046	-0.89602
FBti0018869	3S18{}853	transposable_element		-1.01341	0.030949	0.130275	-0.895135
FBgn0032929	Mcm10	protein_coding	Minichromosome maintenance 10	-0.913428	1.31557e-06	4.28401e-05	-0.894134
FBgn0032119	CG3769	protein_coding		-1.4963	0.163452	0.364536	-0.893918
FBgn0033479	PIG-N	protein_coding	Phosphatidylinositol glycan anchor biosynthesis class N	-0.973797	0.0125487	0.0725331	-0.892177
FBgn0030876	Srxn	protein_coding	Sulfiredoxin	-0.919894	8.21249e-05	0.00151493	-0.890529
FBgn0036974	eRF1	protein_coding	eukaryotic translation release factor 1	-0.921828	0.000294072	0.00426659	-0.887093
FBgn0031419	CG15390	protein_coding		-1.02003	0.0418352	0.158544	-0.886812
FBgn0267773	asRNA:CR46104	ncRNA	antisense RNA:CR46104	-1.02489	0.0448638	0.165182	-0.886351
FBgn0024994	Ugalt	protein_coding	UDP-galactose transporter	-0.968263	0.0142594	0.0789761	-0.885245
FBgn0261554	CG42672	protein_coding		-0.908018	2.09269e-05	0.000475437	-0.883676
FBgn0038961	CG13850	protein_coding		-0.903638	3.13757e-06	8.92762e-05	-0.883547
FBgn0015239	Hr78	protein_coding	Hormone-receptor-like in 78	-0.963953	0.0132993	0.0752089	-0.883466
FBgn0039487	gb	protein_coding	genderblind	-0.929997	0.00188703	0.0184837	-0.882326
FBgn0039580	Gfat2	protein_coding	Glutamine:fructose-6-phosphate aminotransferase 2	-0.941679	0.00554103	0.0408024	-0.880562
FBgn0043791	phu	protein_coding	phurba tashi	-1.57901	0.178046	0.3813	-0.878437
FBgn0082944	snoRNA:Me28S-A2634c	snoRNA	snoRNA:Me28S-A2634c	-1.53084	0.178503	0.381557	-0.877296
FBgn0052428	CG32428	protein_coding		-0.931348	0.00364578	0.0300347	-0.877096
FBgn0035206	sturkopf	protein_coding	sturkopf	-0.952842	0.012498	0.0723886	-0.876189
FBgn0015797	Rab6	protein_coding	Rab6	-0.956512	0.0147468	0.0806702	-0.875566
FBgn0262353	CG43051	protein_coding		-0.91917	0.00141391	0.0150548	-0.875357
FBgn0031974	CG12560	protein_coding		-0.989759	0.0344102	0.139727	-0.874922
FBgn0082963	snoRNA:Psi28S-3378	snoRNA	snoRNA:Psi28S-3378	-1.57094	0.182938	0.386522	-0.874659
FBgn0053977	Dpm3	protein_coding	Dolichyl-phosphate mannosyltransferase subunit 3	-0.918725	0.0015255	0.0159389	-0.874403
FBgn0039751	CG1983	protein_coding		-0.898445	2.59076e-05	0.000571968	-0.874321
FBti0061997	INE-1{}3936	transposable_element		-1.25766	0.145617	0.344416	-0.874256
FBgn0035041	CG13594	protein_coding		-0.962807	0.0196041	0.0977536	-0.873459
FBgn0036676	CG13028	protein_coding		-1.13365	0.110906	0.291971	-0.873041
FBgn0086357	Sec61alpha	protein_coding	Sec61 alpha subunit	-0.909743	0.000637657	0.00802066	-0.872364
FBgn0034194	CG15611	protein_coding		-0.891589	5.8721e-06	0.000155744	-0.87118
FBgn0267485	asRNA:CR45835	ncRNA	antisense RNA:CR45835	-0.932941	0.00696736	0.0481037	-0.870193
FBgn0021795	Tapdelta	protein_coding	Translocon-associated protein delta	-0.902135	0.000327068	0.00467588	-0.869037
FBgn0038447	CG14892	protein_coding		-4.67517	0.0780057	0.236112	-0.868826
FBgn0038467	AdSL	protein_coding	Adenylosuccinate Lyase	-0.874088	7.04254e-16	9.94695e-14	-0.867916
FBgn0001089	Gal	protein_coding	beta galactosidase	-0.929336	0.00715946	0.048939	-0.867024
FBgn0262125	Sec23	protein_coding	Secretory 23	-0.915892	0.00277437	0.0245094	-0.866897
FBgn0031265	CG2794	protein_coding		-0.885734	4.31845e-06	0.000118283	-0.866261
FBgn0037265	spartin	protein_coding	spartin	-0.963718	0.0281025	0.122475	-0.863936
FBgn0266327	asRNA:CR44992	ncRNA	antisense RNA:CR44992	-1.86005	0.188715	0.393299	-0.863786
FBgn0028969	deltaCOP	protein_coding	Coat Protein (coatomer) delta	-0.907551	0.00182694	0.0180584	-0.863391
FBgn0036271	Pbgs	protein_coding	Porphobilinogen synthase	-0.895405	0.000308368	0.00443558	-0.863279
FBgn0264911	CG44102	protein_coding		-2.02739	0.192735	0.397648	-0.862956
FBgn0030327	FucT6	protein_coding	alpha1,6-fucosyltransferase	-0.91262	0.00314742	0.0268963	-0.862921
FBgn0267014	CR45458	pseudogene		-1.19031	0.136732	0.332967	-0.862739
FBgn0266161	lncRNA:CR44867	ncRNA	long non-coding RNA:CR44867	-1.43865	0.180365	0.383632	-0.861675
FBgn0034137	CG4945	protein_coding		-1.07202	0.0950793	0.266197	-0.861415
FBgn0001218	Hsc70-3	protein_coding	Heat shock protein 70 cognate 3	-0.936442	0.014563	0.0800012	-0.860441
FBgn0040308	Jafrac2	protein_coding	Thioredoxin peroxidase 2	-0.900752	0.00133032	0.0143964	-0.859868
FBgn0036697	rogdi	protein_coding	rogdi	-0.925265	0.0100478	0.0626546	-0.858507
FBgn0038850	CG17279	protein_coding		-1.41266	0.18016	0.383445	-0.85806
FBgn0267631	asRNA:CR45969	ncRNA	antisense RNA:CR45969	-1.01749	0.0690457	0.219237	-0.856813
FBgn0004396	CrebA	protein_coding	Cyclic-AMP response element binding protein A	-0.938707	0.0194314	0.0973002	-0.855774
FBgn0028683	spt4	protein_coding	spt4	-0.886616	0.000389939	0.00537795	-0.854354
FBgn0286828	dind	protein_coding	diamond	-0.860746	9.68036e-15	1.28958e-12	-0.854346
FBgn0038853	RhoGAP93B	protein_coding	Rho GTPase activating protein at 93B	-0.864688	1.62609e-09	1.01397e-07	-0.854055
FBgn0034061	Ufc1	protein_coding	Ubiquitin-fold modifier conjugating enzyme 1	-0.90621	0.00453725	0.0352487	-0.853739
FBgn0033133	Tsp42Ek	protein_coding	Tetraspanin 42Ek	-0.881902	0.000198868	0.00308377	-0.852936
FBgn0029573	CG14770	protein_coding		-3.7132	0.120973	0.308378	-0.852089
FBgn0264449	CG43867	protein_coding		-0.889942	0.00151722	0.0158807	-0.849554
FBgn0036919	Grasp65	protein_coding	Grasp65	-0.900747	0.00482629	0.036859	-0.848505
FBgn0265991	Zasp52	protein_coding	Z band alternatively spliced PDZ-motif protein 52	-0.889591	0.00185671	0.0182677	-0.847789
FBgn0051098	CG31098	protein_coding		-0.892798	0.003019	0.0260809	-0.846509
FBgn0266945	asRNA:CR45396	ncRNA	antisense RNA:CR45396	-0.960105	0.0428922	0.160801	-0.845941
FBgn0260755	CG42553	protein_coding		-0.861549	4.4913e-06	0.000122161	-0.843538
FBgn0285955	cv-c	protein_coding	crossveinless c	-0.860194	1.67797e-05	0.000394996	-0.839896
FBgn0266162	lncRNA:CR44868	ncRNA	long non-coding RNA:CR44868	-1.24304	0.168011	0.368976	-0.83908
FBgn0002573	sens	protein_coding	senseless	-0.928393	0.0280414	0.122341	-0.838487
FBgn0036662	CG9706	protein_coding		-0.893213	0.008846	0.0573254	-0.834681
FBgn0034849	CG3500	protein_coding		-0.874699	0.00193374	0.0187971	-0.834589
FBgn0040551	CG11686	protein_coding		-0.875039	0.00220831	0.0206774	-0.83389
FBgn0085194	CG34165	protein_coding		-1.01797	0.0961715	0.267348	-0.832752
FBgn0036353	CG10171	protein_coding		-0.846237	5.80937e-07	2.06373e-05	-0.831794
FBgn0033367	PPO2	protein_coding	Prophenoloxidase 2	-0.940333	0.044507	0.164592	-0.83127
FBgn0036469	CG18649	protein_coding		-0.85132	2.98975e-05	0.000643098	-0.830426
FBgn0052289	tRNA:Cys-GCA-1-2	tRNA	transfer RNA:Cysteine-GCA 1-2	-1.00555	0.0940726	0.264337	-0.827473
FBgn0020518	snoRNA:Me28S-G764	snoRNA		-1.37376	0.197369	0.403402	-0.827453
FBgn0051957	CG31957	protein_coding		-0.856683	0.000409939	0.00559455	-0.827283
FBgn0005626	ple	protein_coding	pale	-1.47275	0.208639	0.416674	-0.825707
FBgn0262565	CR43105	pseudogene		-1.57211	0.213606	0.422369	-0.824583
FBgn0036237	viaf	protein_coding	viral IAP-associated factor	-0.837444	2.54155e-07	9.80086e-06	-0.824266
FBgn0266307	asRNA:CR44972	ncRNA	antisense RNA:CR44972	-0.984095	0.0849649	0.248988	-0.823646
FBgn0030262	Vago	protein_coding	Vago	-0.935181	0.0509156	0.180819	-0.822208
FBgn0037730	CG9444	protein_coding		-0.84657	0.000156049	0.00253725	-0.821663
FBgn0039301	Nup37	protein_coding	Nucleoporin 37kD	-0.840746	4.19491e-05	0.000858237	-0.81986
FBgn0036186	CG6071	protein_coding		-1.50874	0.214012	0.422865	-0.819737
FBgn0035947	Srp68	protein_coding	Signal recognition particle 68	-0.854586	0.00153107	0.0159582	-0.818627
FBgn0030309	CG1572	protein_coding		-0.855015	0.00184592	0.0182152	-0.817787
FBgn0016693	Past1	protein_coding	Putative Achaete Scute Target 1	-0.852497	0.00155224	0.0160609	-0.816707
FBgn0038950	CG5382	protein_coding		-0.861728	0.00463293	0.035755	-0.816129
FBgn0267975	vib	protein_coding	vibrator	-0.862076	0.00513394	0.0385308	-0.815404
FBgn0267740	asRNA:CR46071	ncRNA	antisense RNA:CR46071	-1.06021	0.136431	0.33265	-0.814961
FBgn0267111	lncRNA:CR45551	ncRNA	long non-coding RNA:CR45551	-2.17178	0.210621	0.418991	-0.813444
FBgn0003567	su(Hw)	protein_coding	suppressor of Hairy wing	-0.831639	2.64005e-05	0.000580663	-0.812387
FBgn0031220	CG4822	protein_coding		-0.850777	0.00238191	0.0218587	-0.812311
FBgn0038262	CG14857	protein_coding		-1.24384	0.193982	0.399312	-0.811323
FBgn0035592	CG10674	protein_coding		-0.843056	0.000944606	0.0109857	-0.81119
FBgn0035909	ergic53	protein_coding	ergic53	-0.854191	0.00416394	0.0331883	-0.810722
FBgn0267972	Der-1	protein_coding	Derlin-1	-0.847171	0.0024514	0.022364	-0.80897
FBgn0001250	if	protein_coding	inflated	-0.836118	0.000428916	0.00581192	-0.808565
FBgn0085422	CG34393	protein_coding		-1.60266	0.224618	0.435527	-0.807074
FBgn0262570	CG43110	protein_coding		-0.879153	0.0225818	0.10709	-0.80701
FBgn0266114	asRNA:CR44840	ncRNA	antisense RNA:CR44840	-0.945205	0.0777242	0.235625	-0.80678
FBgn0261575	tobi	protein_coding	target of brain insulin	-1.14722	0.175537	0.37838	-0.805745
FBgn0025724	beta'COP	protein_coding	Coat Protein (coatomer) beta'	-0.856396	0.00849264	0.0555886	-0.805011
FBgn0037339	Pi4KIIalpha	protein_coding	Phosphatidylinositol 4-kinase II alpha	-0.871809	0.0192619	0.0967817	-0.804619
FBgn0082978	snoRNA:Psi28S-3091b	snoRNA	snoRNA:Psi28S-3091b	-1.22651	0.195225	0.40088	-0.802749
FBgn0035432	ZnT63C	protein_coding	Zinc transporter 63C	-0.860541	0.0137273	0.0769514	-0.801659
FBgn0038746	Surf6	protein_coding	Surfeit 6	-0.869517	0.0204569	0.100342	-0.801657
FBgn0083973	dunk	protein_coding	disrupted underground network	-1.37989	0.215841	0.425064	-0.80103
FBgn0034221	CG10764	protein_coding		-0.893179	0.0416199	0.158111	-0.800739
FBgn0263484	snoRNA:Pi4KIIalpha-a	snoRNA		-1.48631	0.219188	0.428922	-0.80025
FBgn0264902	asRNA:CR44093	ncRNA	antisense RNA:CR44093	-1.04335	0.145334	0.344122	-0.799945
FBgn0032514	CG9302	protein_coding		-0.816588	1.14472e-05	0.000277838	-0.799821
FBgn0035534	mRpS6	protein_coding	mitochondrial ribosomal protein S6	-0.858359	0.014547	0.0799507	-0.799004
FBgn0004590	Eig71Ec	protein_coding	Ecdysone-induced gene 71Ec	-1.12708	0.177363	0.380504	-0.79887
FBti0060422	INE-1{}2361	transposable_element		-1.81606	0.225932	0.43699	-0.796795
FBgn0024689	fws	protein_coding	four way stop	-0.843863	0.00713432	0.0488241	-0.796594
FBgn0037718	P58IPK	protein_coding	P58IPK	-0.856653	0.0159485	0.085411	-0.796081
FBgn0259936	Uhg3	ncRNA	U snoRNA host gene 3	-0.863645	0.0224146	0.106556	-0.795213
FBgn0032934	CG8679	protein_coding		-0.815763	0.000107263	0.00186287	-0.794451
FBgn0040777	CG14767	protein_coding		-0.896541	0.0534601	0.186522	-0.793966
FBgn0264574	Glut1	protein_coding	Glucose transporter 1	-0.856448	0.0178465	0.0922463	-0.793952
FBgn0032859	Arpc2	protein_coding	Actin-related protein 2/3 complex, subunit 2	-0.806646	7.24896e-07	2.52915e-05	-0.793903
FBgn0267910	lncRNA:CR34335	ncRNA	long non-coding RNA:CR34335	-0.832642	0.00416193	0.0331883	-0.792272
FBgn0035337	CG15877	protein_coding		-0.829784	0.00331028	0.0277983	-0.79164
FBgn0030157	CG1468	protein_coding		-0.845431	0.0135376	0.0761521	-0.789657
FBgn0036484	Pex3	protein_coding	Peroxin 3	-0.822738	0.0020714	0.0197745	-0.78873
FBgn0040389	mRpL14	protein_coding	mitochondrial ribosomal protein L14	-0.820553	0.00163086	0.0165386	-0.788253
FBgn0003435	sm	protein_coding	smooth	-0.892032	0.0584889	0.198267	-0.787168
FBgn0043455	CG5986	protein_coding		-0.806285	6.50801e-05	0.00125071	-0.786874
FBgn0033204	CG2065	protein_coding		-0.937391	0.10098	0.275165	-0.784385
FBgn0039153	GatB	protein_coding	Glutamyl-tRNA amidotransferase, subunit B	-0.805054	0.000120121	0.00204678	-0.784276
FBgn0261279	lqfR	protein_coding	liquid facets-Related	-0.858062	0.0308155	0.129853	-0.783662
FBgn0041780	Ssl2	protein_coding	Strictosidine synthase-like 2	-1.25857	0.216764	0.426221	-0.782897
FBgn0031975	Tg	protein_coding	Transglutaminase	-0.837017	0.0136779	0.0767207	-0.78266
FBgn0260862	Vti1a	protein_coding	Vesicle transport through interaction with t-SNAREs 1a	-0.822306	0.00499303	0.0377878	-0.781796
FBgn0003870	ttk	protein_coding	tramtrack	-0.802379	0.000228267	0.00347529	-0.780015
FBgn0028932	CG16890	protein_coding		-0.807946	0.000953732	0.0110573	-0.779744
FBgn0022774	Oat	protein_coding	Ornithine aminotransferase precursor	-0.812597	0.0029044	0.0253147	-0.77762
FBgn0036488	CG6878	protein_coding		-0.804357	0.000850711	0.0100838	-0.777059
FBgn0267692	lncRNA:CR46028	ncRNA	long non-coding RNA:CR46028	-1.39424	0.232287	0.444516	-0.775738
FBgn0022160	Gpo1	protein_coding	Glycerophosphate oxidase 1	-0.85143	0.0379984	0.148882	-0.773171
FBgn0004404	RpS14b	protein_coding	Ribosomal protein S14b	-0.790965	0.000163818	0.00262713	-0.770439
FBgn0086028	snoRNA:Me28S-G2173	snoRNA		-1.2563	0.226044	0.437135	-0.769307
FBgn0283479	Alp1	protein_coding	Alkaline phosphatase 1	-0.825603	0.0178896	0.0923877	-0.769258
FBgn0028402	Polr3E	protein_coding	RNA polymerase III subunit E	-0.778032	1.67533e-08	8.84794e-07	-0.769174
FBgn0038903	Polr1H	protein_coding	RNA polymerase I subunit H	-0.974629	0.147845	0.346525	-0.768137
FBgn0259993	lncRNA:CR42491	ncRNA	long non-coding RNA:CR42491	-0.829392	0.0228604	0.108018	-0.767978
FBgn0038469	CG4009	protein_coding		-2.0328	0.233451	0.445622	-0.767591
FBgn0041234	Gr59f	protein_coding	Gustatory receptor 59f	-1.22958	0.227664	0.439325	-0.765459
FBgn0037439	CG10286	protein_coding		-0.794215	0.00155012	0.0160571	-0.765106
FBgn0004858	elB	protein_coding	elbow B	-0.853233	0.0517453	0.182604	-0.764875
FBgn0054007	CG34007	protein_coding		-1.0789	0.195388	0.401074	-0.764718
FBgn0259111	Ndae1	protein_coding	Na[+]-driven anion exchanger 1	-0.84124	0.0392236	0.152082	-0.764712
FBgn0031702	fusl	protein_coding	fuseless	-0.78435	0.000242665	0.00364713	-0.763257
FBgn0038866	CG5810	protein_coding		-1.55001	0.247802	0.460378	-0.762718
FBgn0027598	cindr	protein_coding	CIN85 and CD2AP related	-0.820762	0.021366	0.103288	-0.762353
FBgn0003134	Pp1alpha-96A	protein_coding	Protein phosphatase 1alpha at 96A	-0.792028	0.00193912	0.0188026	-0.761957
FBgn0264978	Slh	protein_coding	SLY-1 homologous	-0.804893	0.0104384	0.0642545	-0.759625
FBgn0085453	Mthfs	protein_coding	Methenyltetrahydrofolate synthetase	-0.838189	0.0443956	0.164303	-0.758909
FBgn0039664	CG2006	protein_coding		-0.793829	0.0043096	0.0339526	-0.758397
FBgn0038053	CG18549	protein_coding		-0.851656	0.0602047	0.201767	-0.758216
FBgn0036696	Pop5	protein_coding	POP5 ribonuclease P/MRP subunit	-0.786662	0.00179563	0.0178251	-0.75759
FBgn0031608	CG15435	protein_coding		-0.790356	0.00346762	0.0288714	-0.756905
FBgn0031689	Cyp28d1	protein_coding	Cytochrome P450 28d1	-0.827256	0.0353639	0.141831	-0.756882
FBgn0015298	Srp19	protein_coding	Signal recognition particle 19	-0.795565	0.0073074	0.0497761	-0.755454
FBgn0038964	Nop56	protein_coding	Nop56	-0.820191	0.0309837	0.130374	-0.754549
FBgn0037312	CG11999	protein_coding		-0.791321	0.00550027	0.0406043	-0.754312
FBgn0083015	snoRNA:Psi18S-920	snoRNA	snoRNA:Psi18S-920	-0.902297	0.116425	0.30108	-0.753546
FBgn0052405	Cpr65Av	protein_coding	Cuticular protein 65Av	-1.70571	0.255563	0.468485	-0.753265
FBgn0250785	vari	protein_coding	varicose	-0.758017	1.48766e-13	1.66094e-11	-0.753211
FBgn0052115	CG32115	protein_coding		-0.814151	0.0264575	0.118393	-0.75311
FBgn0036773	CG13698	protein_coding		-0.767569	2.41434e-05	0.000537065	-0.752514
FBgn0008635	betaCOP	protein_coding	Coat Protein (coatomer) beta	-0.795775	0.0104459	0.0642545	-0.75196
FBgn0265659	lncRNA:CR44466	ncRNA	long non-coding RNA:CR44466	-0.839567	0.0562829	0.193208	-0.751951
FBgn0069242	eca	protein_coding	eclair	-0.798492	0.0129465	0.0739766	-0.751688
FBgn0083124	Uhg4	ncRNA	U snoRNA host gene 4	-0.835376	0.0524498	0.184148	-0.751637
FBgn0036929	CG7668	protein_coding		-0.774413	0.000611102	0.0077532	-0.751208
FBgn0085771	28SrRNA-Psi:CR40741	pseudogene	28S ribosomal RNA pseudogene:CR40741	-1.062	0.204115	0.411915	-0.750025
FBgn0026255	clumsy	protein_coding	clumsy	-1.28136	0.243927	0.456434	-0.749038
FBgn0264947	asRNA:CR44116	ncRNA	antisense RNA:CR44116	-0.873349	0.0969725	0.268559	-0.748903
FBgn0028968	gammaCOP	protein_coding	Coat Protein (coatomer) gamma	-0.791156	0.0107042	0.0652499	-0.747797
FBgn0052679	CG32679	protein_coding		-0.903893	0.127232	0.31884	-0.746967
FBgn0037121	Polr2H	protein_coding	RNA polymerase II, I and III subunit H	-0.759972	1.37438e-05	0.000328144	-0.746174
FBgn0267202	lncRNA:CR45642	ncRNA	long non-coding RNA:CR45642	-1.94649	0.248385	0.461095	-0.745888
FBgn0264560	garz	protein_coding	gartenzwerg	-0.792692	0.0144877	0.0796993	-0.745431
FBgn0028507	CG3793	protein_coding		-0.755588	5.03412e-07	1.79924e-05	-0.745379
FBgn0262601	SmB	protein_coding	Small ribonucleoprotein particle protein SmB	-0.778809	0.00452352	0.0351652	-0.744954
FBgn0263260	sel	protein_coding	seele	-0.779256	0.00509623	0.0382968	-0.744453
FBgn0031897	CG13784	protein_coding		-0.794663	0.018194	0.0931379	-0.743884
FBgn0037702	CG8176	protein_coding		-0.800704	0.0251917	0.115006	-0.743396
FBgn0031148	Cbs	protein_coding	Cystathionine beta-synthase	-0.851438	0.0839299	0.246936	-0.743369
FBgn0000079	Amy-p	protein_coding	Amylase proximal	-1.41575	0.258966	0.472507	-0.743157
FBgn0038829	CG17271	protein_coding		-0.794724	0.0202238	0.0996978	-0.742317
FBgn0028737	eEF1beta	protein_coding	eukaryotic translation elongation factor 1 beta	-0.763492	0.000463873	0.00615854	-0.74214
FBgn0032135	GlcAT-S	protein_coding	Glucuronyltransferase S	-0.765162	0.000896007	0.0105779	-0.741371
FBgn0264945	asRNA:CR44114	ncRNA	antisense RNA:CR44114	-0.804437	0.0330561	0.136402	-0.740815
FBgn0032780	CG13085	protein_coding		-0.83331	0.0677237	0.21621	-0.74076
FBgn0265915	asRNA:CR44704	ncRNA	antisense RNA:CR44704	-0.811787	0.0448515	0.165182	-0.73894
FBgn0264984	lncRNA:CR44135	ncRNA	long non-coding RNA:CR44135	-2.48795	0.230061	0.44177	-0.738781
FBgn0027607	CG8230	protein_coding		-0.7903	0.0202155	0.0996978	-0.738727
FBgn0000308	chic	protein_coding	chickadee	-0.774588	0.0064718	0.0455943	-0.738498
FBgn0039562	Gp93	protein_coding	Glycoprotein 93	-0.771736	0.00511437	0.0384086	-0.737872
FBgn0001341	Mybbp1A	protein_coding	MYB binding protein 1a	-0.823493	0.0621514	0.205819	-0.737214
FBgn0086668	snoRNA:Psi28S-3436a	snoRNA	snoRNA:Psi28S-3436a	-0.913053	0.15232	0.351713	-0.734399
FBgn0030177	CG2972	protein_coding		-0.750145	9.73139e-05	0.00174056	-0.733698
FBgn0263106	DnaJ-1	protein_coding	DnaJ-like-1	-0.778418	0.0143929	0.0792894	-0.733638
FBgn0050101	Vajk4	protein_coding		-1.54874	0.268597	0.483384	-0.733616
FBgn0083001	snoRNA:Psi28S-1192a	snoRNA	snoRNA:Psi28S-1192a	-1.03278	0.213653	0.422369	-0.733411
FBgn0040850	CG15210	protein_coding		-0.771722	0.00898124	0.05785	-0.733108
FBgn0033521	CG12896	protein_coding		-0.924742	0.163787	0.365083	-0.732442
FBgn0032925	CG9246	protein_coding		-0.773344	0.011179	0.0669652	-0.732284
FBgn0039588	mIF2	protein_coding	mitochondrial translation initiation factor 2	-0.748203	9.7399e-05	0.00174056	-0.73187
FBgn0038678	mRpL55	protein_coding	mitochondrial ribosomal protein L55	-0.778785	0.0171104	0.0895143	-0.731702
FBgn0034059	CG8320	protein_coding		-0.756088	0.00151492	0.0158807	-0.73097
FBgn0265101	Sgt1	protein_coding	suppressor-of-G2-allele-of-skp1	-0.753483	0.000866396	0.0102594	-0.730865
FBgn0032480	Edem2	protein_coding	ER degradation enhancer, mannosidase alpha-like 2	-0.792892	0.0359197	0.143324	-0.730096
FBgn0058045	CG40045	protein_coding		-0.74384	2.82037e-05	0.000610021	-0.729898
FBgn0022382	Pka-R2	protein_coding	Protein kinase, cAMP-dependent, regulatory subunit type 2	-0.751045	0.000622606	0.00785663	-0.729773
FBgn0032643	GCS2beta	protein_coding	Glucosidase 2 beta subunit	-0.767246	0.00857703	0.0560085	-0.729706
FBgn0010803	TrpRS	protein_coding	Tryptophanyl-tRNA synthetase	-0.753463	0.00121823	0.0134729	-0.729523
FBgn0039175	beta-PheRS	protein_coding	Phenylalanyl-tRNA synthetase, beta-subunit	-0.744605	0.000100547	0.00178863	-0.728443
FBgn0035603	Pfdn4	protein_coding	Prefoldin 4	-0.755612	0.00248503	0.0225654	-0.728154
FBgn0262529	CG43083	protein_coding		-0.795639	0.043081	0.161151	-0.727883
FBgn0045800	Uhg1	ncRNA	U snoRNA host gene 1	-0.854108	0.113774	0.297318	-0.727308
FBgn0085282	CG34253	protein_coding		-0.790244	0.0372158	0.146452	-0.727213
FBgn0029715	CG11444	protein_coding		-0.764322	0.00891826	0.0576026	-0.726835
FBgn0085263	CG34234	protein_coding		-1.09347	0.239135	0.450703	-0.726302
FBgn0039296	Sil1	protein_coding	Sil1 nucleotide exchange factor	-0.755811	0.00359456	0.0296545	-0.72623
FBgn0052313	CG32313	protein_coding		-1.2421	0.263028	0.477762	-0.725956
FBgn0030796	CG4829	protein_coding		-0.737999	1.0904e-05	0.000265754	-0.725627
FBgn0033548	CG7637	protein_coding		-0.801179	0.0557357	0.191796	-0.724782
FBgn0020660	eIF4B	protein_coding	eukaryotic translation initiation factor 4B	-0.748833	0.0014456	0.0153088	-0.724614
FBgn0013277	Hsp70Ba	protein_coding	Heat shock protein 70 Ba	-0.925245	0.175314	0.378283	-0.724096
FBgn0031600	CG3652	protein_coding		-0.779763	0.0306975	0.129682	-0.723039
FBgn0083047	snoRNA:Psi18S-1377e	snoRNA	snoRNA:Psi18S-1377e	-1.09509	0.242861	0.454875	-0.722361
FBgn0263755	Su(var)3-9	protein_coding	Suppressor of variegation 3-9	-0.787563	0.0424873	0.159679	-0.722087
FBgn0032322	CG16743	protein_coding		-0.775165	0.0265944	0.118745	-0.721986
FBgn0001197	His2Av	protein_coding	Histone H2A variant	-0.732932	4.04075e-06	0.000111721	-0.721878
FBgn0032398	CG6766	protein_coding		-0.76195	0.0125315	0.0725106	-0.721398
FBgn0010470	Fkbp14	protein_coding	FK506-binding protein 14	-0.748041	0.00257305	0.0231318	-0.721196
FBgn0035968	Slc45-1	protein_coding	Solute carrier family 45 member 1	-0.782551	0.0375418	0.14743	-0.721075
FBgn0024804	Dbp80	protein_coding	Dead box protein 80	-0.728488	3.76523e-08	1.80162e-06	-0.720832
FBgn0083977	CG34141	protein_coding		-0.854763	0.127015	0.318502	-0.719746
FBgn0264267	asRNA:CR43767	ncRNA	antisense RNA:CR43767	-0.984724	0.212499	0.421126	-0.718028
FBgn0033482	CG1371	protein_coding		-0.733751	0.00013821	0.00228203	-0.717651
FBgn0287204	Cog8	protein_coding	Component of oligomeric golgi complex 8	-0.764122	0.0198904	0.0986356	-0.717503
FBgn0265078	lncRNA:CR44189	ncRNA	long non-coding RNA:CR44189	-2.68474	0.227128	0.438653	-0.7172
FBgn0039043	CG17121	protein_coding		-0.743714	0.00268483	0.0238803	-0.717099
FBgn0025725	alphaCOP	protein_coding	Coat Protein (coatomer) alpha	-0.774363	0.0361375	0.144046	-0.715503
FBgn0265864	asRNA:CR44653	ncRNA	antisense RNA:CR44653	-1.08517	0.245731	0.458693	-0.715354
FBgn0030411	CG2540	protein_coding		-0.760529	0.021976	0.105239	-0.713067
FBgn0066114	GlcAT-I	protein_coding	Glucuronyltransferase I	-0.760179	0.0219433	0.105195	-0.712849
FBgn0033605	CG9067	protein_coding		-0.752357	0.0137823	0.077048	-0.712228
FBgn0026378	Rep	protein_coding	Rab escort protein	-0.726553	6.76008e-05	0.00129491	-0.712209
FBgn0032153	CG4537	protein_coding		-0.743237	0.00620365	0.0442368	-0.711499
FBgn0011232	scat	protein_coding	scattered	-0.798599	0.0781471	0.236357	-0.710874
FBgn0034025	Pgant1	protein_coding	Polypeptide N-Acetylgalactosaminyltransferase 1	-0.761635	0.0281899	0.122623	-0.710081
FBgn0052056	scramb1	protein_coding	scramblase 1	-0.719623	1.98971e-06	6.10613e-05	-0.709772
FBgn0032642	Lamtor3	protein_coding	Late endosomal/lysosomal adaptor, MAPK and MTOR activator 3	-0.742517	0.00738334	0.0500897	-0.709583
FBgn0040228	DCTN5-p25	protein_coding	Dynactin 5, p25 subunit	-0.735358	0.00309919	0.0266167	-0.708858
FBgn0053469	CG33469	protein_coding		-0.804607	0.0907383	0.259003	-0.708389
FBgn0265978	lncRNA:CR44757	ncRNA	long non-coding RNA:CR44757	-1.25709	0.277249	0.492527	-0.708193
FBgn0030007	alpha-PheRS	protein_coding	Phenylalanyl-tRNA synthetase, alpha-subunit	-0.718487	6.73269e-06	0.000175394	-0.707572
FBgn0039765	mRpS18C	protein_coding	mitochondrial ribosomal protein S18C	-0.750114	0.0176301	0.0914098	-0.707479
FBgn0038461	EMC2B	protein_coding	ER membrane protein complex subunit 2B	-0.732393	0.00261913	0.0234203	-0.707063
FBgn0038237	Pde6	protein_coding	Phosphodiesterase 6	-0.799062	0.0869736	0.252812	-0.706587
FBgn0031851	Aatf	protein_coding	Apoptosis antagonizing transcription factor	-0.73283	0.00312363	0.0267287	-0.706573
FBgn0010391	SrpRalpha	protein_coding	Signal recognition particle receptor alpha	-0.747009	0.0158102	0.0849027	-0.70617
FBgn0041100	park	protein_coding	parkin	-0.743667	0.0121925	0.071395	-0.706127
FBgn0035121	Tudor-SN	protein_coding	Tudor staphylococcal nuclease	-0.72294	0.000387681	0.0053531	-0.705225
FBgn0032470	Ttc30	protein_coding	Tetratricopeptide repeat domain 30	-0.784682	0.0696871	0.220476	-0.705136
FBgn0266581	pit	protein_coding	pitchoune	-0.761155	0.0367103	0.145254	-0.704788
FBgn0265843	lncRNA:CR44632	ncRNA	long non-coding RNA:CR44632	-0.807894	0.102219	0.277581	-0.704584
FBgn0014023	mRpL47	protein_coding	mitochondrial ribosomal protein L47	-0.720602	0.000266175	0.00392994	-0.703964
FBgn0032408	CG6712	protein_coding		-0.767903	0.0507803	0.180503	-0.702569
FBgn0285937	Rab1	protein_coding	Rab1	-0.742885	0.0168015	0.0886426	-0.701985
FBgn0263598	Vha68-2	protein_coding	Vacuolar H[+] ATPase 68 kDa subunit 2	-0.735324	0.00997807	0.0623554	-0.700848
FBgn0050394	CG30394	protein_coding		-0.796007	0.094433	0.265032	-0.700771
FBgn0038463	CG3534	protein_coding		-0.723978	0.00216925	0.0204022	-0.700359
FBgn0265205	lncRNA:CR44265	ncRNA	long non-coding RNA:CR44265	-0.887184	0.184253	0.388009	-0.700275
FBgn0029714	CG3527	protein_coding		-0.724425	0.00264279	0.02356	-0.699867
FBgn0028538	Sec71	protein_coding	Secretory 71	-0.740444	0.0174162	0.0907018	-0.699503
FBgn0038989	CG6937	protein_coding		-0.753758	0.0356739	0.142635	-0.699495
FBgn0010348	Arf1	protein_coding	ADP ribosylation factor 1	-0.730601	0.00830459	0.0548164	-0.698279
FBgn0028527	CG18507	protein_coding		-0.741915	0.0232838	0.109149	-0.696951
FBgn0031049	Sec61gamma	protein_coding	Sec61 gamma subunit	-0.726371	0.00633697	0.044995	-0.696566
FBgn0030855	CG5800	protein_coding		-0.743847	0.0268494	0.119135	-0.696437
FBgn0265827	lncRNA:CR44616	ncRNA	long non-coding RNA:CR44616	-1.67302	0.290087	0.505254	-0.696307
FBgn0030341	p24-1	protein_coding	p24-related-1	-0.736156	0.0169272	0.0891279	-0.696228
FBgn0032198	eEF1delta	protein_coding	eukaryotic translation elongation factor 1 delta	-0.715724	0.00108023	0.0122828	-0.69555
FBgn0040658	CG13516	protein_coding		-0.758048	0.0499338	0.178196	-0.695425
FBgn0043456	Ndf	protein_coding	Nucleosome-destabilizing factor	-0.714008	0.000758534	0.00921481	-0.6951
FBgn0024509	Sec13	protein_coding	Secretory 13	-0.736631	0.0192282	0.0967019	-0.695097
FBgn0036368	CG10738	protein_coding		-0.715255	0.00121665	0.0134729	-0.694695
FBgn0035164	CG13901	protein_coding		-0.767123	0.065528	0.211855	-0.694657
FBgn0082997	snoRNA:Psi28S-1232	snoRNA	snoRNA:Psi28S-1232	-0.914205	0.210068	0.418458	-0.694001
FBgn0023536	CG3156	protein_coding		-0.703843	8.06296e-06	0.000203273	-0.693395
FBgn0037624	CG8223	protein_coding		-0.776454	0.0824727	0.244087	-0.693202
FBgn0085220	Ufm1	protein_coding	Ubiquitin-fold modifier 1	-0.733627	0.0202959	0.0999283	-0.691899
FBgn0011708	Syx5	protein_coding	Syntaxin 5	-0.742722	0.0339762	0.138725	-0.691566
FBgn0034796	CG3700	protein_coding		-0.726242	0.0121756	0.0713319	-0.691215
FBgn0033166	Eaf	protein_coding	ELL-associated factor	-0.726742	0.0129775	0.0740206	-0.691028
FBgn0010397	LamC	protein_coding	Lamin C	-0.736835	0.027057	0.119694	-0.690559
FBgn0020385	pug	protein_coding	pugilist	-0.759934	0.0631648	0.207526	-0.690449
FBgn0034697	GM130	protein_coding	Golgi matrix protein 130 kD	-0.735031	0.0267089	0.118927	-0.689275
FBgn0053500	CG33500	protein_coding		-1.02757	0.258955	0.472507	-0.689227
FBgn0032013	Scgalpha	protein_coding	Sarcoglycan alpha	-0.772364	0.0862277	0.25158	-0.688483
FBgn0031779	CG9175	protein_coding		-0.729289	0.0215332	0.104011	-0.687515
FBgn0022343	CG3760	protein_coding		-0.70885	0.00192254	0.0187192	-0.687145
FBgn0020655	ArfGAP1	protein_coding	ADP-ribosylation factor GTPase activating protein 1	-0.719404	0.0110048	0.0663774	-0.686215
FBgn0035407	Asciz	protein_coding	ASCIZ zinc finger protein	-0.733858	0.0315443	0.131976	-0.685631
FBgn0037076	ebd2	protein_coding	earthbound 2	-0.70898	0.00286486	0.025082	-0.685519
FBgn0038047	CG5245	protein_coding		-0.830589	0.165502	0.366801	-0.684248
FBgn0030529	Clic	protein_coding	Chloride intracellular channel	-0.696346	5.71228e-05	0.00112169	-0.683946
FBgn0036300	Pmm2	protein_coding	Phosphomannomutase type 2	-0.727355	0.025161	0.11495	-0.683808
FBgn0020370	TppII	protein_coding	Tripeptidyl-peptidase II	-0.727115	0.0259373	0.117082	-0.683179
FBgn0264775	CG44013	protein_coding		-1.00167	0.260214	0.474047	-0.682651
FBgn0024975	CG2712	protein_coding		-0.701593	0.00120208	0.0133701	-0.682224
FBgn0002780	mod	protein_coding	modulo	-0.704511	0.00294086	0.0255944	-0.681385
FBgn0031494	CG17219	protein_coding		-0.721462	0.0227308	0.107579	-0.680303
FBgn0011509	SrpRbeta	protein_coding	Signal recognition particle receptor beta	-0.722944	0.0271709	0.119881	-0.679062
FBgn0058160	CG40160	protein_coding		-0.684657	6.15549e-08	2.77542e-06	-0.678087
FBgn0259949	Sfp23F	protein_coding	Seminal fluid protein 23F	-0.763624	0.0954983	0.266593	-0.678084
FBgn0035771	Sec63	protein_coding	Secretory 63	-0.709166	0.0102792	0.063657	-0.677889
FBgn0038299	Spn88Eb	protein_coding	Serpin 88Eb	-0.765484	0.0998501	0.2733	-0.677469
FBti0019633	flea{}114	transposable_element		-1.6014	0.302245	0.518504	-0.677127
FBgn0286786	hoip	protein_coding	hoi-polloi	-0.775285	0.114933	0.29908	-0.677081
FBgn0039417	CG6073	protein_coding		-0.749719	0.0765835	0.233921	-0.676797
FBgn0025709	CNT2	protein_coding	Concentrative nucleoside transporter 2	-0.762105	0.0968264	0.268217	-0.676506
FBgn0032499	Uvrag	protein_coding	UV-resistance associated gene	-0.76654	0.103578	0.279737	-0.676482
FBgn0082919	snoRNA:Or-CD4	snoRNA		-0.924208	0.24055	0.452145	-0.675637
FBgn0030406	CG1463	protein_coding		-0.706861	0.0107759	0.0654201	-0.675511
FBgn0005671	Vha55	protein_coding	Vacuolar H[+]-ATPase 55kD subunit	-0.714423	0.0213107	0.103118	-0.675181
FBgn0262021	CG42832	protein_coding		-0.708469	0.0143013	0.0790078	-0.674396
FBgn0035918	Cdc6	protein_coding	Cdc6	-0.706845	0.012642	0.0729592	-0.674115
FBgn0036702	Afg3l2	protein_coding	AFG3 like matrix AAA peptidase subunit 2	-0.680368	5.25163e-08	2.42381e-06	-0.673986
FBgn0011661	Moe	protein_coding	Moesin	-0.702458	0.00835565	0.0549901	-0.673578
FBgn0015737	Hmu	protein_coding	Hemomucin	-0.718828	0.0319577	0.133371	-0.673217
FBgn0086676	spin	protein_coding	spinster	-0.700762	0.00713138	0.0488241	-0.673158
FBgn0040273	Spt5	protein_coding	Spt5	-0.699471	0.00641938	0.0453613	-0.672686
FBgn0039492	CG6051	protein_coding		-0.733998	0.0593415	0.200018	-0.672623
FBgn0035679	CG10467	protein_coding		-0.697621	0.00588153	0.0425875	-0.671571
FBgn0263740	eIF2gamma	protein_coding	eukaryotic translation initiation factor 2 subunit gamma	-0.684648	0.000158995	0.00257445	-0.671291
FBgn0032820	fbp	protein_coding	fructose-1,6-bisphosphatase	-0.699754	0.00847112	0.0555398	-0.6711
FBgn0054057	CG34057	protein_coding		-0.866602	0.218783	0.428536	-0.668879
FBgn0034583	CG10527	protein_coding		-0.710989	0.0277877	0.121596	-0.668844
FBgn0050286	CG30286	protein_coding		-1.01766	0.27934	0.495042	-0.668827
FBgn0058198	CG40198	protein_coding		-1.80561	0.301091	0.517474	-0.66881
FBgn0265107	lncRNA:CR44209	ncRNA	long non-coding RNA:CR44209	-1.20302	0.305532	0.521436	-0.667799
FBgn0031258	CG4297	protein_coding		-0.741515	0.0851263	0.249216	-0.667097
FBgn0031650	CG14044	protein_coding		-0.732326	0.0692964	0.21969	-0.66683
FBgn0284246	l(2)k09848	protein_coding	lethal (2) k09848	-0.692532	0.00654293	0.0459573	-0.66641
FBgn0086443	AsnRS	protein_coding	Asparaginyl-tRNA synthetase	-0.682991	0.00106242	0.0121126	-0.66546
FBgn0037350	Dph4	protein_coding	Diphthamide biosynthesis 4	-0.705216	0.0260995	0.117484	-0.664857
FBgn0001142	Gs1	protein_coding	Glutamine synthetase 1	-0.694431	0.0106516	0.0650698	-0.664731
FBgn0082961	snoRNA:Psi28S-3385b	snoRNA	snoRNA:Psi28S-3385b	-0.831524	0.201457	0.408382	-0.663257
FBgn0031818	CG9536	protein_coding		-0.695136	0.0148644	0.0810865	-0.662532
FBgn0001624	dlg1	protein_coding	discs large 1	-0.679963	0.00118822	0.0132536	-0.662327
FBgn0034401	MetRS	protein_coding	Methionyl-tRNA synthetase	-0.687027	0.00587658	0.042578	-0.66212
FBgn0260743	GC1	protein_coding	Glutamate Carrier 1	-0.678463	0.000822867	0.00986346	-0.661975
FBgn0031708	CG7382	protein_coding		-0.683399	0.00318788	0.0271004	-0.661894
FBgn0058263	MFS17	protein_coding	Major Facilitator Superfamily Transporter 17	-0.686108	0.00537795	0.0399782	-0.661789
FBgn0029755	Sas10	protein_coding	Something about silencing 10	-0.6893	0.00868338	0.0565215	-0.661717
FBgn0261625	GLS	protein_coding	Glutaminase	-0.783111	0.157501	0.358458	-0.661617
FBgn0037815	Rrp46	protein_coding	Rrp46	-0.705858	0.0343575	0.139709	-0.661473
FBgn0031497	SerRS	protein_coding	Seryl-tRNA synthetase	-0.690567	0.0106472	0.0650698	-0.661348
FBgn0032290	CG6443	protein_coding		-0.671159	2.66741e-05	0.000584487	-0.660936
FBgn0263769	lncRNA:CR43686	ncRNA	long non-coding RNA:CR43686	-1.21681	0.310508	0.525871	-0.66046
FBgn0017578	Max	protein_coding	Max	-0.670373	3.20382e-05	0.00068164	-0.659984
FBgn0020626	Osbp	protein_coding	Oxysterol binding protein	-0.700832	0.0287472	0.124218	-0.659927
FBgn0038446	CG14903	protein_coding		-0.67494	0.00063552	0.00800236	-0.659354
FBgn0053795	CG33795	protein_coding		-0.893816	0.24887	0.461704	-0.65935
FBgn0024996	eIF2Bbeta	protein_coding	eukaryotic translation initiation factor 2B subunit beta	-0.690692	0.0156017	0.0838985	-0.658245
FBgn0033349	CG8243	protein_coding		-0.70373	0.0383958	0.150138	-0.657887
FBgn0035923	CG6511	protein_coding		-0.679884	0.00394624	0.0319487	-0.657737
FBgn0030611	CG15027	protein_coding		-0.694992	0.0246802	0.11355	-0.657036
FBgn0015622	Cnx99A	protein_coding	Calnexin 99A	-0.685223	0.0109541	0.0661932	-0.656443
FBgn0085292	CG34263	protein_coding		-0.777128	0.162451	0.363299	-0.655584
FBgn0036566	ClC-c	protein_coding	Chloride channel-c	-0.701807	0.0404261	0.154975	-0.655442
FBgn0050185	AIMP3	protein_coding	aaRS-interacting multifunctional protein 3	-0.683885	0.010731	0.0653093	-0.655417
FBgn0261020	wol	protein_coding	wollknaeuel	-0.704835	0.0472313	0.171475	-0.655002
FBgn0015602	BEAF-32	protein_coding	Boundary element-associated factor of 32kD	-0.666307	8.26331e-05	0.00151597	-0.654941
FBgn0037182	ArfGAP3	protein_coding	ADP-ribosylation factor GTPase activating protein 3	-0.687771	0.0169834	0.0893209	-0.654926
FBgn0030915	CG6179	protein_coding		-0.682004	0.00973478	0.0613223	-0.654475
FBgn0027088	GlyRS	protein_coding	Glycyl-tRNA synthetase	-0.674678	0.00335884	0.0280854	-0.653749
FBgn0010303	hep	protein_coding	hemipterous	-0.687639	0.018926	0.095716	-0.65374
FBgn0003141	pr	protein_coding	purple	-0.681211	0.0101443	0.0631557	-0.653474
FBgn0031282	Pex12	protein_coding	Peroxin 12	-0.690726	0.0268813	0.119186	-0.652347
FBgn0266094	lncRNA:CR44831	ncRNA	long non-coding RNA:CR44831	-0.926384	0.271991	0.487036	-0.650521
FBgn0037105	S1P	protein_coding	Site-1 protease	-0.670875	0.00325336	0.0274777	-0.650422
FBgn0036839	SmydA-2	protein_coding	SET and MYND domain containing, arthropod-specific, member 2	-1.61828	0.320119	0.534886	-0.650412
FBgn0000052	Pfas	protein_coding	Phosphoribosylformylglycinamidine synthase	-0.663548	0.000310125	0.00445539	-0.650222
FBgn0030293	CG1737	protein_coding		-0.669895	0.00434832	0.0342116	-0.648255
FBgn0038787	CG4360	protein_coding		-0.652912	2.82447e-09	1.68935e-07	-0.648167
FBgn0050463	Pgant9	protein_coding	Polypeptide N-Acetylgalactosaminyltransferase 9	-0.721093	0.0976133	0.269467	-0.647332
FBgn0026196	nop5	protein_coding	nop5	-0.762908	0.16312	0.364308	-0.647023
FBgn0265799	lncRNA:CR44588	ncRNA	long non-coding RNA:CR44588	-1.36998	0.323184	0.537936	-0.646142
FBgn0266638	asRNA:CR45145	ncRNA	antisense RNA:CR45145	-1.00772	0.301059	0.517474	-0.645985
FBgn0027279	l(1)G0196	protein_coding	lethal (1) G0196	-0.67938	0.0216232	0.10423	-0.645279
FBgn0266982	lncRNA:CR45433	ncRNA	long non-coding RNA:CR45433	-6.28462	0.0656316	0.211954	-0.644724
FBgn0035871	BI-1	protein_coding	Bax Inhibitor-1	-0.651249	1.1165e-06	3.70786e-05	-0.644268
FBgn0000084	AnxB10	protein_coding	Annexin B10	-0.678087	0.0224804	0.106744	-0.643756
FBgn0038462	EMC2A	protein_coding	ER membrane protein complex subunit 2A	-0.666363	0.00591619	0.0427329	-0.643544
FBgn0030443	CG12715	protein_coding		-0.716775	0.104827	0.281547	-0.641452
FBgn0041588	eIF2D	protein_coding	eukaryotic translation initiation factor 2D	-0.658021	0.00170461	0.0171089	-0.640954
FBgn0039806	CG15545	protein_coding		-1.31643	0.329753	0.544049	-0.640402
FBgn0013548	l(2)dtl	protein_coding	lethal-(2)-denticleless	-0.658397	0.00233902	0.0216183	-0.640261
FBgn0037703	Kdm3	protein_coding	Lysine demethylase 3	-0.654592	0.00120457	0.013385	-0.638777
FBgn0026079	Nsun2	protein_coding	NOP2-Sun domain family, member 2	-0.654403	0.00118233	0.0132005	-0.638667
FBgn0032420	CG6583	protein_coding		-0.648693	0.000104852	0.0018474	-0.637887
FBgn0261881	Ankrd49	protein_coding		-0.653557	0.00168165	0.0169219	-0.636867
FBgn0261722	fwe	protein_coding	flower	-0.656818	0.0039182	0.0318314	-0.636843
FBgn0030873	CG15814	protein_coding		-0.664672	0.0142681	0.0789761	-0.636371
FBgn0029711	Usf	protein_coding	Usf	-0.673826	0.0312396	0.131061	-0.63623
FBgn0035944	CG5021	protein_coding		-0.680555	0.0461744	0.168472	-0.63586
FBgn0038072	CG6225	protein_coding		-0.671747	0.0281549	0.122517	-0.635792
FBgn0027496	epsilonCOP	protein_coding	Coat Protein (coatomer) epsilon	-0.660269	0.0102991	0.0636791	-0.634847
FBgn0005640	Eip63E	protein_coding	Ecdysone-induced protein 63E	-0.644006	5.62432e-05	0.00110813	-0.634189
FBgn0015805	HDAC1	protein_coding	Histone deacetylase 1	-0.641133	2.83669e-06	8.25173e-05	-0.633932
FBgn0032329	Art8	protein_coding	Arginine methyltransferase 8	-0.658795	0.00972148	0.0612714	-0.633919
FBgn0262126	Sec24CD	protein_coding	Secretory 24CD	-0.678968	0.0484692	0.17442	-0.633706
FBgn0052039	Svip	protein_coding	small VCP interacting protein	-0.664334	0.0191528	0.0964468	-0.633533
FBgn0032822	CG10466	protein_coding		-0.651351	0.0026763	0.0238225	-0.633297
FBgn0033257	sand	protein_coding	sandman	-0.667214	0.0252244	0.115039	-0.633191
FBgn0031681	Pgant5	protein_coding	Polypeptide N-Acetylgalactosaminyltransferase 5	-0.704606	0.104647	0.281499	-0.632842
FBgn0016754	sba	protein_coding	six-banded	-0.67783	0.0489323	0.17561	-0.632605
FBgn0036772	CG5290	protein_coding		-0.657638	0.0102252	0.0634703	-0.632557
FBgn0032495	CG16820	protein_coding		-1.07109	0.327838	0.542219	-0.631955
FBgn0267795	Frl	protein_coding	Formin-like	-0.63783	4.81523e-07	1.72627e-05	-0.631684
FBgn0023529	CG2918	protein_coding		-0.664785	0.0242158	0.112184	-0.631588
FBgn0034035	CG8207	protein_coding		-0.676999	0.0508133	0.180544	-0.631243
FBgn0034876	wmd	protein_coding	wing morphogenesis defect	-0.641127	7.39929e-05	0.00139456	-0.631121
FBgn0000043	Act42A	protein_coding	Actin 42A	-0.640642	5.42512e-05	0.00107612	-0.631015
FBgn0024352	Stip1	protein_coding	Stress induced phosphoprotein 1	-0.640375	9.77566e-05	0.00174429	-0.630065
FBgn0086757	cbs	protein_coding	centrosomin's beautiful sister	-0.680302	0.0619292	0.20549	-0.629868
FBgn0029709	CHOp24	protein_coding	CHOp24	-0.664462	0.0275851	0.121116	-0.629858
FBgn0083049	snoRNA:Psi18S-1377c	snoRNA	snoRNA:Psi18S-1377c	-1.09402	0.329201	0.543553	-0.62849
FBgn0039875	sip3	protein_coding	septin interacting protein 3	-0.662858	0.0281403	0.122516	-0.628262
FBgn0030720	CG8939	protein_coding		-0.686545	0.0819846	0.243318	-0.62765
FBgn0032906	NA	NA	NA	-0.659624	0.0231578	0.10894	-0.627635
FBgn0263470	snoRNA:Tudor-SN-a	snoRNA		-0.672806	0.0511013	0.181259	-0.627605
FBgn0264493	rdx	protein_coding	roadkill	-0.660796	0.0259017	0.116967	-0.627444
FBgn0035423	eIF1	protein_coding	eukaryotic translation initiation factor 1	-0.641513	0.000906753	0.010694	-0.627316
FBgn0037551	Arl8	protein_coding	ADP ribosylation factor-like 8	-0.640845	0.000691091	0.00857318	-0.627295
FBgn0034915	eIF6	protein_coding	eukaryotic translation initiation factor 6	-0.637903	0.000156699	0.0025443	-0.62709
FBgn0035762	Rint1	protein_coding	RAD50 interactor 1	-0.653753	0.0155759	0.0837984	-0.626101
FBgn0259916	CG42445	protein_coding		-0.646581	0.00544453	0.0403453	-0.626077
FBgn0004842	RYa-R	protein_coding	RYamide receptor	-1.05982	0.329619	0.543936	-0.625782
FBgn0010339	128up	protein_coding	upstream of RpIII128	-0.634148	3.76721e-05	0.000780264	-0.625182
FBgn0038243	CG8066	protein_coding		-0.647451	0.00808897	0.053879	-0.624858
FBgn0036194	Dph1	protein_coding	Diphthamide biosynthesis 1	-0.641706	0.0026421	0.02356	-0.624487
FBgn0004191	snRNA:U2:34ABa	snRNA	small nuclear RNA U2 at 34AB a	-0.882008	0.289611	0.504863	-0.624313
FBgn0039831	CG12054	protein_coding		-0.663191	0.0407205	0.155803	-0.623648
FBgn0259937	Nop60B	protein_coding	Nucleolar protein at 60B	-0.712892	0.145389	0.34414	-0.623213
FBgn0028515	EndoGI	protein_coding	Endonuclease G inhibitor	-0.647685	0.0116498	0.06922	-0.622857
FBgn0030321	CG1703	protein_coding		-0.640629	0.0035225	0.0291832	-0.622473
FBgn0039764	CG15535	protein_coding		-0.631438	7.53085e-05	0.00141255	-0.621851
FBgn0032444	CCT4	protein_coding	Chaperonin containing TCP1 subunit 4	-0.641867	0.00560406	0.0410346	-0.621675
FBgn0051229	CG31229	protein_coding		-0.652404	0.0228851	0.108091	-0.621537
FBgn0011766	E2f1	protein_coding	E2F transcription factor 1	-0.65454	0.0314792	0.131797	-0.619871
FBgn0036909	Ccdc58	protein_coding	Coiled-coil domain-containing 58	-0.643399	0.0114767	0.0683994	-0.619147
FBgn0263346	smash	protein_coding	smallish	-0.675961	0.0835748	0.246415	-0.619043
FBgn0023512	eIF2Bepsilon	protein_coding	eukaryotic translation initiation factor 2B subunit epsilon	-0.633069	0.00106639	0.0121371	-0.61904
FBgn0037632	CCT7	protein_coding	Chaperonin containing TCP1 subunit 7	-0.637196	0.00413789	0.0331116	-0.61871
FBgn0065066	snoRNA:Me28S-A2564	snoRNA		-0.948852	0.319191	0.534404	-0.618498
FBgn0013688	mt:srRNA	rRNA	mitochondrial small ribosomal RNA	-0.638562	0.00615435	0.0440192	-0.618242
FBgn0052409	CG32409	protein_coding		-0.668239	0.0684145	0.217704	-0.618133
FBgn0264750	CG44008	protein_coding		-0.680231	0.0961932	0.267348	-0.618013
FBgn0267792	rgr	protein_coding	regular	-0.640238	0.0094719	0.0602818	-0.617485
FBgn0266277	asRNA:CR44962	ncRNA	antisense RNA:CR44962	-0.838953	0.28158	0.497271	-0.616875
FBgn0038536	CG7655	protein_coding		-0.634364	0.00387852	0.0315749	-0.616375
FBgn0036621	roq	protein_coding	roquin	-0.654845	0.0416974	0.15817	-0.616369
FBgn0032694	MESR3	protein_coding	Misexpression suppressor of ras 3	-0.702734	0.145815	0.344515	-0.616333
FBgn0030854	CG8289	protein_coding		-0.627865	0.000534562	0.00699667	-0.615609
FBgn0029167	Hml	protein_coding	Hemolectin	-0.688502	0.121941	0.3101	-0.615193
FBgn0050291	CG30291	protein_coding		-0.646705	0.0267901	0.118962	-0.615016
FBgn0036778	Cyp312a1	protein_coding	Cytochrome P450 312a1	-1.03641	0.34028	0.553137	-0.614391
FBgn0027093	ArgRS	protein_coding	Arginyl-tRNA synthetase	-0.625928	0.000454393	0.00606702	-0.614076
FBgn0037236	Skp2	protein_coding	S-phase kinase-associated protein 2	-0.642029	0.0195245	0.0974914	-0.613974
FBgn0017558	Pdk	protein_coding	Pyruvate dehydrogenase kinase	-0.647882	0.0345033	0.139868	-0.613106
FBgn0032014	CG7840	protein_coding		-0.645573	0.0304606	0.129053	-0.612628
FBgn0028406	Drep4	protein_coding	DNA fragmentation factor-related protein 4	-0.657852	0.0604168	0.202158	-0.612485
FBgn0036514	CG12301	protein_coding		-0.644549	0.0286783	0.124012	-0.612446
FBgn0010621	CCT5	protein_coding	Chaperonin containing TCP1 subunit 5	-0.621836	0.000169674	0.00270257	-0.611705
FBgn0265339	asRNA:CR44293	ncRNA	antisense RNA:CR44293	-1.04516	0.341055	0.553771	-0.611363
FBgn0052278	CG32278	protein_coding		-0.620125	0.00010119	0.00179463	-0.610711
FBgn0086378	Alg-2	protein_coding	Apoptosis-linked gene-2	-0.624801	0.00163882	0.0165762	-0.610255
FBgn0031631	CG3225	protein_coding		-0.679042	0.117308	0.302408	-0.610073
FBgn0029587	CG14797	protein_coding		-0.906398	0.317868	0.53312	-0.609962
FBgn0052202	CG32202	protein_coding		-0.644011	0.0343451	0.139709	-0.609887
FBgn0267376	SelR	protein_coding	Selenoprotein R	-0.625613	0.00289999	0.0252951	-0.609335
FBgn0285910	VhaAC39-1	protein_coding	Vacuolar H[+] ATPase AC39 subunit 1	-0.639481	0.0265036	0.118501	-0.608916
FBgn0265189	sud1	protein_coding	sudestada1	-0.639065	0.0269178	0.119303	-0.608386
FBgn0034001	mRpL41	protein_coding	mitochondrial ribosomal protein L41	-0.620536	0.000682622	0.00849509	-0.608246
FBgn0002354	l(3)87Df	protein_coding	lethal (3) 87Df	-0.632124	0.0134137	0.0756032	-0.608072
FBgn0036614	Golgin104	protein_coding	Golgin 104	-0.629415	0.00899788	0.0578936	-0.608046
FBgn0033902	eIF3m	protein_coding	eukaryotic translation initiation factor 3 subunit m	-0.629112	0.00888435	0.0574786	-0.607854
FBgn0037687	CG8132	protein_coding		-0.64135	0.0344386	0.139793	-0.607601
FBgn0000719	fog	protein_coding	folded gastrulation	-0.634238	0.0192688	0.0967817	-0.607271
FBgn0033751	CG8818	protein_coding		-0.617536	0.000249138	0.00373534	-0.607086
FBgn0032262	CG7384	protein_coding		-0.65019	0.0593739	0.200069	-0.606651
FBgn0034496	NA	NA	NA	-0.636605	0.0273056	0.120295	-0.606143
FBgn0024326	Mkk4	protein_coding	MAP kinase kinase 4	-0.624491	0.00551049	0.0406286	-0.605929
FBgn0032298	CG6724	protein_coding		-0.662589	0.0942696	0.264763	-0.605413
FBgn0033906	ReepB	protein_coding	Receptor expression enhancing protein B	-0.632766	0.022278	0.106078	-0.60475
FBgn0040890	ksh	protein_coding	kish	-0.648396	0.0620243	0.205631	-0.604367
FBgn0010228	HmgZ	protein_coding	HMG protein Z	-0.632821	0.0241106	0.111763	-0.604078
FBgn0030803	CG4880	protein_coding		-0.6425	0.0501833	0.178868	-0.603315
FBgn0267378	sau	protein_coding	sauron	-0.661118	0.097444	0.269386	-0.603291
FBgn0039249	CG11168	protein_coding		-0.648624	0.066279	0.213341	-0.603231
FBgn0027079	ValRS	protein_coding	Valyl-tRNA synthetase	-0.624791	0.0102964	0.0636791	-0.603154
FBgn0038640	CG7706	protein_coding		-0.61621	0.00118106	0.0131989	-0.603027
FBgn0010747	Srp54k	protein_coding	Signal recognition particle 54k	-0.631054	0.0240949	0.111745	-0.602549
FBgn0027865	Tsp96F	protein_coding	Tetraspanin 96F	-0.615412	0.00126033	0.0138212	-0.602134
FBgn0267976	Tim23	protein_coding	Translocase of inner mitochondrial membrane 23	-0.605613	1.46413e-09	9.1786e-08	-0.601955
FBgn0035532	CG15014	protein_coding		-0.617607	0.00311845	0.0267039	-0.601707
FBgn0050157	Ufsp1	protein_coding	UFM1 specific peptidase 1	-0.618896	0.00442229	0.0345616	-0.601659
FBgn0265351	nac	protein_coding	neuronally altered carbohydrate	-0.639198	0.0468457	0.170445	-0.601624
FBgn0036391	CG17364	protein_coding		-0.622211	0.00894255	0.0576642	-0.601591
FBgn0036382	CG13737	protein_coding		-0.686497	0.157366	0.358458	-0.601223
FBgn0031816	Rchy1	protein_coding	Ring finger and CHY zinc finger domain containing 1	-0.651005	0.0792505	0.23828	-0.601133
FBgn0267454	asRNA:CR45804	ncRNA	antisense RNA:CR45804	-1.13525	0.358604	0.569926	-0.60082
FBgn0261984	Ire1	protein_coding	Inositol-requiring enzyme-1	-0.61632	0.00302432	0.0261076	-0.600614
FBgn0260648	Rrp40	protein_coding	Ribosomal RNA processing 40	-0.619266	0.0072544	0.0495302	-0.599967
FBgn0028427	Ilk	protein_coding	Integrin linked kinase	-0.6137	0.00198024	0.0191379	-0.599414
FBgn0038951	Polr3F	protein_coding	RNA polymerase III subunit F	-0.618673	0.00730502	0.0497761	-0.599387
FBgn0266729	asRNA:CR45202	ncRNA	antisense RNA:CR45202	-0.749093	0.246377	0.459039	-0.599337
FBgn0264816	koko	protein_coding	kokopelli	-0.621753	0.0141776	0.0787066	-0.598487
FBgn0033691	CG8860	protein_coding		-0.626622	0.0281031	0.122475	-0.597229
FBgn0082980	snoRNA:Psi28S-2996	snoRNA	snoRNA:Psi28S-2996	-0.810059	0.296705	0.51234	-0.595895
FBgn0266215	asRNA:CR44910	ncRNA	antisense RNA:CR44910	-0.941878	0.343889	0.556209	-0.595634
FBgn0039226	Ude	protein_coding	Uracil-DNA degrading factor	-0.619754	0.0188671	0.0955005	-0.594714
FBgn0035103	Vdup1	protein_coding	Vitamin D[[3]] up-regulated protein 1	-0.616707	0.0135442	0.0761529	-0.594288
FBgn0052029	Cpr66D	protein_coding	Cuticular protein 66D	-1.32591	0.367918	0.578629	-0.594094
FBgn0031077	THADA	protein_coding	THADA	-0.604474	0.000374679	0.00521357	-0.594086
FBgn0013263	Trl	protein_coding	Trithorax-like	-0.624372	0.0326105	0.135041	-0.593731
FBgn0037467	Ufl1	protein_coding	UFM1 specific ligase 1	-0.634812	0.0618578	0.205481	-0.593419
FBgn0263278	Fic	protein_coding	Fic domain-containing protein	-0.606578	0.0016443	0.0166173	-0.593238
FBgn0033903	CG8323	protein_coding		-0.60345	0.000451166	0.00603081	-0.592818
FBgn0033062	Ars2	protein_coding	Arsenic resistance protein 2	-0.614024	0.0123207	0.0718229	-0.592454
FBgn0033907	mRpS16	protein_coding	mitochondrial ribosomal protein S16	-0.605467	0.00151008	0.0158484	-0.592405
FBgn0261479	nero	protein_coding	nero	-0.596322	1.21652e-08	6.63312e-07	-0.59239
FBgn0051183	CG31183	protein_coding		-0.64355	0.0892968	0.256543	-0.592321
FBgn0033317	CG8635	protein_coding		-0.607401	0.0031169	0.0267039	-0.592264
FBgn0024285	Srp54	protein_coding	Splicing regulatory protein 54	-0.5989	1.38898e-05	0.000330957	-0.592087
FBgn0034802	CNBP	protein_coding	CCHC-type zinc finger nucleic acid binding protein	-0.610212	0.00670621	0.0467679	-0.592063
FBgn0038943	CG5391	protein_coding		-0.88154	0.333926	0.547498	-0.591823
FBgn0015338	CG5861	protein_coding		-0.600228	0.000130166	0.0021799	-0.591411
FBgn0085308	CG34279	protein_coding		-0.649179	0.107232	0.285699	-0.59132
FBgn0000078	Amy-d	protein_coding	Amylase distal	-0.786955	0.29032	0.505409	-0.591299
FBgn0036686	CG7728	protein_coding		-0.616593	0.0207571	0.10139	-0.591185
FBgn0267398	Yeti	protein_coding	Yeti	-0.606349	0.00328522	0.0276581	-0.591125
FBgn0036278	CrzR	protein_coding	Corazonin receptor	-0.604616	0.00185829	0.0182677	-0.591107
FBgn0039627	CG11837	protein_coding		-0.712769	0.224568	0.435502	-0.591028
FBgn0039782	CG15539	protein_coding		-0.635361	0.072815	0.226602	-0.590573
FBgn0065098	RNaseMRP:RNA	ncRNA	Ribonuclease MRP RNA	-0.671838	0.160509	0.361299	-0.590503
FBgn0030673	CG15601	protein_coding		-0.655603	0.126637	0.317827	-0.590111
FBgn0266839	lncRNA:CR45301	ncRNA	long non-coding RNA:CR45301	-0.776094	0.285529	0.501174	-0.590007
FBgn0000996	dup	protein_coding	double parked	-0.604566	0.00278532	0.0245875	-0.589968
FBgn0037573	CG7483	protein_coding		-0.598154	9.5438e-05	0.00172126	-0.589758
FBgn0040087	p115	protein_coding	p115	-0.638348	0.0845864	0.248501	-0.589636
FBgn0027095	Manf	protein_coding	Mesencephalic astrocyte-derived neurotrophic factor	-0.617918	0.0290618	0.125018	-0.589368
FBgn0262160	CG9932	protein_coding		-0.65185	0.120556	0.307699	-0.589296
FBgn0086671	snoRNA:Psi28S-2876	snoRNA	snoRNA:Psi28S-2876	-1.00104	0.359303	0.570406	-0.588721
FBgn0010051	Itpr	protein_coding	Inositol 1,4,5,-trisphosphate receptor	-0.599824	0.000753614	0.00916454	-0.588528
FBgn0038763	PIG-L	protein_coding	Phosphatidylinositol glycan anchor biosynthesis class L	-0.614793	0.0245329	0.11305	-0.588207
FBgn0032421	crok	protein_coding	crooked	-0.599459	0.00084167	0.010007	-0.58798
FBgn0264955	asRNA:CR44124	ncRNA	antisense RNA:CR44124	-0.753391	0.271426	0.486608	-0.587802
FBgn0284436	CCT8	protein_coding	Chaperonin containing TCP1 subunit 8	-0.618516	0.0373858	0.146874	-0.587192
FBgn0019661	lncRNA:roX1	ncRNA	long non-coding RNA on the X 1	-0.675431	0.178181	0.3815	-0.586777
FBgn0050349	CG30349	protein_coding		-0.622576	0.0520611	0.183387	-0.586224
FBgn0039013	RNF220	protein_coding	ring finger protein 220	-0.599965	0.00234384	0.0216183	-0.586162
FBgn0262518	Rab8	protein_coding	Rab8	-0.608876	0.0162827	0.0866878	-0.586108
FBgn0031711	CG6907	protein_coding		-0.594689	0.000150399	0.00245904	-0.585949
FBgn0052103	SCaMC	protein_coding	Short Calcium-binding Mitochondrial Carrier	-0.605862	0.0107058	0.0652499	-0.585886
FBgn0034270	PIG-A	protein_coding	Phosphatidylinositol glycan anchor biosynthesis class A	-0.622705	0.0555023	0.191369	-0.585327
FBgn0034159	CG15615	protein_coding		-0.997423	0.362897	0.573734	-0.584814
FBgn0000083	AnxB9	protein_coding	Annexin B9	-0.596981	0.00130519	0.0141805	-0.584771
FBgn0015621	Clp	protein_coding	Clipper	-0.597322	0.00158605	0.0162245	-0.58466
FBgn0036893	PIG-F	protein_coding	Phosphatidylinositol glycan anchor biosynthesis class F	-0.605346	0.012431	0.0721638	-0.584592
FBgn0032703	CG10343	protein_coding		-0.599579	0.00362956	0.0299222	-0.584542
FBgn0036678	CG11905	protein_coding		-0.637404	0.100642	0.274698	-0.584332
FBgn0013576	mtd	protein_coding	mustard	-0.629781	0.0812484	0.241684	-0.58383
FBgn0031437	Arpc5	protein_coding	Actin-related protein 2/3 complex, subunit 5	-0.607421	0.0191407	0.0964272	-0.583691
FBgn0015218	eIF4E1	protein_coding	eukaryotic translation initiation factor 4E1	-0.597087	0.00235966	0.021717	-0.583467
FBgn0052288	tRNA:Cys-GCA-1-1	tRNA	transfer RNA:Cysteine-GCA 1-1	-0.919436	0.353157	0.564579	-0.583241
FBgn0034290	CG5773	protein_coding		-0.662426	0.163435	0.364536	-0.583234
FBti0062138	1360{}4077	transposable_element		-0.844164	0.331184	0.545068	-0.582851
FBgn0036819	Dysb	protein_coding	Dysbindin	-0.643998	0.125187	0.315133	-0.582153
FBgn0038723	CG6195	protein_coding		-0.600716	0.00928314	0.059403	-0.581939
FBgn0021825	DCTN2-p50	protein_coding	Dynactin 2, p50 subunit	-0.598551	0.00606287	0.0435509	-0.5818
FBgn0267330	KdelR	protein_coding	KDEL receptor	-0.608403	0.0269899	0.119532	-0.581788
FBgn0086039	snoRNA:Me28S-A2113	snoRNA		-0.774331	0.299333	0.515586	-0.58162
FBgn0286788	Orc1	protein_coding	Origin recognition complex subunit 1	-0.611017	0.0368154	0.145462	-0.580936
FBgn0266807	lncRNA:CR45269	ncRNA	long non-coding RNA:CR45269	-0.701675	0.233995	0.446181	-0.58042
FBgn0028833	Cmpk	protein_coding	Cytidine/uridine monophosphate kinase 1	-0.6192	0.066043	0.212815	-0.579505
FBgn0264892	asRNA:CR44083	ncRNA	antisense RNA:CR44083	-1.13645	0.37752	0.586959	-0.579435
FBgn0013749	Arf4	protein_coding	ADP ribosylation factor 4	-0.604429	0.0243235	0.112439	-0.579202
FBgn0033309	Lnpk	protein_coding	Lunapark	-0.596723	0.0078434	0.0525118	-0.579069
FBgn0004237	Hrb87F	protein_coding	Heterogeneous nuclear ribonucleoprotein at 87F	-0.617654	0.0657267	0.212136	-0.578327
FBgn0261373	CG33228	protein_coding		-0.594414	0.00575757	0.041949	-0.578186
FBgn0034364	CG5493	protein_coding		-0.615072	0.0585465	0.198332	-0.578163
FBgn0034498	CG16868	protein_coding		-0.598644	0.0152847	0.0828079	-0.577371
FBgn0284253	LeuRS	protein_coding	Leucyl-tRNA synthetase	-0.594316	0.0079871	0.053261	-0.576793
FBgn0036515	AIMP2	protein_coding	aaRS-interacting multifunctional protein 2	-0.586175	0.000372572	0.00520632	-0.576697
FBgn0058191	CG40191	protein_coding		-0.586194	0.000377843	0.00524196	-0.576696
FBgn0083013	snoRNA:Psi28S-1060	snoRNA	snoRNA:Psi28S-1060	-0.887482	0.350837	0.56261	-0.576678
FBgn0039450	NA	NA	NA	-0.604888	0.0358074	0.143022	-0.575975
FBgn0039045	Ctns	protein_coding	Cystinosin	-0.670727	0.201128	0.407927	-0.57565
FBgn0035149	MED30	protein_coding	Mediator complex subunit 30	-0.593236	0.00892742	0.05763	-0.575315
FBgn0040340	TRAM	protein_coding	TRAM	-0.609501	0.0522402	0.183632	-0.575247
FBgn0262801	twr	protein_coding	twisted bristles roughened eye	-0.611689	0.0589842	0.199329	-0.575239
FBgn0037881	GCC88	protein_coding	GRIP and coiled-coil domain containing 88 kDa	-0.616551	0.0743134	0.229504	-0.575121
FBgn0028662	VhaPPA1-1	protein_coding	Vacuolar H[+] ATPase PPA1 subunit 1	-0.604147	0.036676	0.145241	-0.575087
FBgn0004592	Eig71Ee	protein_coding	Ecdysone-induced gene 71Ee	-0.704812	0.252586	0.465429	-0.574507
FBgn0052260	CG32260	protein_coding		-0.837431	0.341941	0.554294	-0.574436
FBgn0032138	CG4364	protein_coding		-0.584652	0.000798186	0.00960691	-0.574085
FBgn0067864	Patj	protein_coding	Patj	-0.607017	0.0498376	0.177907	-0.573813
FBgn0014380	RhoL	protein_coding	Rho-like	-0.650894	0.169407	0.371	-0.573533
FBgn0031990	PAPLA1	protein_coding	Phosphatidic Acid Phospholipase A1	-0.619931	0.0918433	0.260769	-0.573176
FBgn0011289	TfIIA-L	protein_coding	Transcription factor IIA L	-0.611125	0.0656492	0.211954	-0.572996
FBgn0024983	CG4293	protein_coding		-0.6185	0.0885854	0.255531	-0.572909
FBgn0015905	ast	protein_coding	asteroid	-0.58476	0.00175226	0.0174972	-0.572656
FBgn0033454	CG1671	protein_coding		-0.606284	0.0560899	0.192714	-0.571525
FBgn0037093	Cdk12	protein_coding	Cyclin-dependent kinase 12	-0.583163	0.00160012	0.0163257	-0.571348
FBgn0039028	CG13840	protein_coding		-1.8009	0.359504	0.570406	-0.571054
FBgn0036460	CG5114	protein_coding		-0.600952	0.0420637	0.158759	-0.570818
FBgn0250753	kra	protein_coding	krasavietz	-0.574789	2.07889e-06	6.29737e-05	-0.569724
FBgn0023508	Ocrl	protein_coding	Oculocerebrorenal syndrome of Lowe	-0.598739	0.0399845	0.153685	-0.569488
FBgn0085214	CG34185	protein_coding		-1.32192	0.385385	0.592585	-0.569473
FBgn0033866	CG6280	protein_coding		-1.71105	0.366846	0.577522	-0.56945
FBgn0031183	CG14621	protein_coding		-0.613311	0.087129	0.253138	-0.569172
FBgn0004864	hop	protein_coding	hopscotch	-0.582976	0.00372811	0.0306152	-0.569054
FBgn0031304	TBC1D23	protein_coding	TBC1 domain family member 23	-0.619314	0.105661	0.282542	-0.569045
FBgn0038868	CG5862	protein_coding		-0.608522	0.0746117	0.229935	-0.56854
FBgn0004926	eIF2beta	protein_coding	eukaryotic translation initiation factor 2 subunit beta	-0.581317	0.00258501	0.0232215	-0.568505
FBgn0024912	agt	protein_coding	O-6-alkylguanine-DNA alkyltransferase	-0.592142	0.0246469	0.113441	-0.568262
FBgn0039027	CG7031	protein_coding		-6.26727	0.0751507	0.230928	-0.568118
FBgn0003256	rl	protein_coding	rolled	-0.572029	9.57905e-08	4.15631e-06	-0.568069
FBgn0028931	CG16863	protein_coding		-0.601054	0.0557243	0.191796	-0.567185
FBgn0036754	ais	protein_coding	aramis	-0.644016	0.175143	0.378055	-0.567132
FBgn0069923	CG41128	protein_coding		-0.585824	0.0134317	0.0756032	-0.566571
FBgn0263605	l(3)72Dn	protein_coding	lethal (3) 72Dn	-0.615676	0.105448	0.282425	-0.566313
FBgn0083120	Uhg8	ncRNA	U snoRNA host gene 8	-0.670262	0.226317	0.437519	-0.566125
FBgn0266219	lncRNA:CR44914	ncRNA	long non-coding RNA:CR44914	-0.747172	0.307992	0.523726	-0.566061
FBgn0034191	CG6984	protein_coding		-0.593849	0.0373115	0.14673	-0.566012
FBgn0003275	Polr2F	protein_coding	RNA polymerase II, I and III subunit F	-0.580602	0.00497384	0.0377645	-0.565964
FBgn0052829	CG32829	protein_coding		-0.950063	0.378691	0.587931	-0.565015
FBgn0032101	CG9586	protein_coding		-0.582968	0.0118877	0.0700775	-0.564618
FBgn0036959	CG6951	protein_coding		-0.584632	0.0158183	0.0849075	-0.564553
FBgn0036152	Dyro	protein_coding	Dpt-YFP repressor by overexpression	-0.578825	0.00531368	0.0395757	-0.564092
FBgn0027081	ThrRS	protein_coding	Threonyl-tRNA synthetase	-0.572662	0.000420638	0.00571395	-0.56366
FBgn0266261	Sgsf	protein_coding	Salivary gland-derived secreted factor	-0.630597	0.157096	0.358365	-0.56327
FBgn0030791	CG9132	protein_coding		-0.603244	0.0795307	0.238638	-0.563018
FBgn0040206	krz	protein_coding	kurtz	-0.566945	1.89513e-07	7.53107e-06	-0.562905
FBgn0053774	CG33774	protein_coding		-0.593958	0.0505283	0.179716	-0.562595
FBgn0260990	yata	protein_coding	yata	-0.599684	0.0705578	0.222232	-0.562341
FBgn0039303	CG11857	protein_coding		-0.598354	0.0673808	0.21535	-0.562035
FBgn0019938	Polr1A	protein_coding	RNA polymerase I subunit A	-0.608498	0.102118	0.27737	-0.561572
FBgn0037719	bocks	protein_coding	bocksbeutel	-0.577804	0.00826589	0.0547773	-0.56153
FBgn0051092	LpR2	protein_coding	Lipophorin receptor 2	-0.599169	0.0724714	0.225953	-0.561455
FBgn0040064	yip2	protein_coding	yippee interacting protein 2	-0.582309	0.0192649	0.0967817	-0.56129
FBgn0039505	CG5934	protein_coding		-0.586376	0.0316026	0.132124	-0.561119
FBgn0036818	CG14074	protein_coding		-0.598663	0.0733149	0.227554	-0.560784
FBgn0034940	CG16787	protein_coding		-0.572316	0.00213108	0.0201799	-0.560524
FBgn0030433	mRpL49	protein_coding	mitochondrial ribosomal protein L49	-0.597569	0.072656	0.226228	-0.560097
FBgn0026261	bonsai	protein_coding	bonsai	-0.579795	0.0181953	0.0931379	-0.559403
FBgn0011217	eff	protein_coding	effete	-0.570809	0.00285148	0.0250209	-0.55843
FBgn0287209	Gfat1	protein_coding	Glutamine:fructose-6-phosphate aminotransferase 1	-0.568844	0.00131918	0.014306	-0.558238
FBgn0024250	brk	protein_coding	brinker	-0.580097	0.0235356	0.110055	-0.557949
FBgn0038320	Cyfip	protein_coding	Cytoplasmic FMR1 interacting protein	-0.567625	0.000991022	0.0114236	-0.557589
FBgn0003250	Rh4	protein_coding	Rhodopsin 4	-0.916557	0.381941	0.590932	-0.557403
FBgn0001986	Mtr4	protein_coding	Mtr4 helicase	-0.612533	0.130614	0.324472	-0.557398
FBgn0032258	Cog4	protein_coding	Component of oligomeric golgi complex 4	-0.58734	0.0489721	0.17561	-0.557364
FBgn0025519	fidipidine	protein_coding	fidipidine	-0.56998	0.00326524	0.0275455	-0.557307
FBgn0283536	Vha13	protein_coding	Vacuolar H[+] ATPase 13kD subunit	-0.585165	0.0421054	0.158759	-0.557245
FBgn0052536	CG32536	protein_coding		-0.587861	0.0515197	0.182082	-0.557149
FBgn0039828	CG1542	protein_coding		-0.592873	0.0699251	0.220941	-0.556897
FBgn0003204	ras	protein_coding	raspberry	-0.580661	0.0288768	0.124503	-0.556881
FBgn0003257	r-l	protein_coding	rudimentary-like	-0.592601	0.0694509	0.219987	-0.556785
FBgn0000032	Acph-1	protein_coding	Acid phosphatase 1	-0.582518	0.035223	0.141478	-0.556758
FBgn0020513	Paics	protein_coding	PAICS bifunctional enzyme	-0.569274	0.00326608	0.0275455	-0.55665
FBgn0027582	CG6230	protein_coding		-0.597856	0.0893117	0.256543	-0.556286
FBgn0034299	CG5757	protein_coding		-0.568375	0.00302829	0.0261227	-0.556005
FBgn0004574	Rop	protein_coding	Ras opposite	-0.589935	0.0639917	0.208672	-0.555873
FBgn0051547	NKCC	protein_coding	sodium potassium chloride cotransporter	-0.603054	0.107964	0.286633	-0.555865
FBgn0037374	jagn	protein_coding	jagunal	-0.574591	0.0156827	0.0842569	-0.555579
FBgn0034534	maf-S	protein_coding	maf-S	-0.572228	0.0105628	0.0648311	-0.555391
FBgn0010607	l(2)05714	protein_coding	lethal (2) 05714	-0.568738	0.00818566	0.0543686	-0.553245
FBgn0039145	CG6000	protein_coding		-0.62457	0.178315	0.381557	-0.552952
FBgn0262517	Ltn1	protein_coding	Listerin E3 ubiquitin protein ligase 1	-0.575671	0.0281444	0.122516	-0.552684
FBgn0086707	ncm	protein_coding	nucampholin	-0.585095	0.0614019	0.20426	-0.552442
FBgn0035482	CG14985	protein_coding		-0.584567	0.0602669	0.20186	-0.552259
FBgn0037137	Nopp140	protein_coding	Nopp140	-0.598289	0.107973	0.286633	-0.552149
FBgn0267639	lncRNA:CR45977	ncRNA	long non-coding RNA:CR45977	-1.06969	0.397315	0.60185	-0.552024
FBgn0031639	mRpS2	protein_coding	mitochondrial ribosomal protein S2	-0.57	0.0140536	0.0783406	-0.552011
FBgn0030086	CCT2	protein_coding	Chaperonin containing TCP1 subunit 2	-0.565277	0.00475873	0.0365096	-0.55188
FBgn0053080	CG33080	protein_coding		-0.563988	0.00319462	0.0271381	-0.55176
FBgn0050456	NA	NA	NA	-0.579974	0.0475656	0.172315	-0.551413
FBgn0030719	eIF5	protein_coding	eukaryotic translation initiation factor 5	-0.593066	0.0943899	0.264974	-0.55119
FBgn0003938	snRNA:U5:63BC	snRNA	small nuclear RNA U5 at 63BC	-0.630545	0.198305	0.404265	-0.550988
FBgn0034073	CG8414	protein_coding		-0.592911	0.0965839	0.267842	-0.550622
FBgn0287187	mRpS5	protein_coding	mitochondrial ribosomal protein S5	-0.555107	3.1858e-06	9.04289e-05	-0.55037
FBgn0011726	tsr	protein_coding	twinstar	-0.560345	0.00133488	0.0143964	-0.55018
FBgn0013685	mt:ND6	protein_coding	mitochondrial NADH-ubiquinone oxidoreductase chain 6	-0.673122	0.270875	0.486065	-0.550046
FBgn0026787	Nhe1	protein_coding	Na[+]/H[+] hydrogen exchanger 1	-0.612948	0.160837	0.361354	-0.549713
FBgn0037755	CG12945	protein_coding		-0.563053	0.0050422	0.0379883	-0.549634
FBgn0029929	CG4593	protein_coding		-0.566424	0.012027	0.0707524	-0.549502
FBgn0266758	Esyt2	protein_coding	Extended synaptotagmin-like protein 2	-0.577368	0.0464626	0.169419	-0.549444
FBgn0052695	CG32695	protein_coding		-0.583634	0.0728684	0.226708	-0.548559
FBgn0033289	CG2121	protein_coding		-0.935926	0.395736	0.600623	-0.548085
FBgn0259749	mmy	protein_coding	mummy	-0.576324	0.0485795	0.174692	-0.548038
FBgn0263665	lncRNA:CR43656	ncRNA	long non-coding RNA:CR43656	-1.61379	0.38681	0.593842	-0.547675
FBgn0027619	eIF3j	protein_coding	eukaryotic translation initiation factor 3 subunit j	-0.570034	0.0292366	0.125546	-0.547403
FBgn0028983	Spn55B	protein_coding	Serpin 55B	-0.633337	0.216446	0.425952	-0.547081
FBgn0023517	Pgam5	protein_coding	Phosphoglycerate mutase 5	-0.565956	0.01818	0.0931379	-0.546953
FBgn0042092	Polr1F	protein_coding	RNA polymerase I subunit F	-0.590726	0.105469	0.282425	-0.54681
FBgn0004797	mdy	protein_coding	midway	-0.565626	0.0184325	0.0939498	-0.546574
FBgn0037592	CG11737	protein_coding		-0.560146	0.00589877	0.042686	-0.546451
FBgn0035575	CG7509	protein_coding		-0.732869	0.33148	0.545247	-0.546008
FBgn0086663	snoRNA:Psi18S-1275	snoRNA	snoRNA:Psi18S-1275	-0.959372	0.397832	0.602196	-0.545938
FBgn0086912	mbm	protein_coding	mushroom body miniature	-0.633277	0.219945	0.429449	-0.545935
FBgn0033350	CG8237	protein_coding		-0.576698	0.0597828	0.200948	-0.545744
FBgn0037841	CG4565	protein_coding		-0.592696	0.116446	0.30108	-0.545678
FBgn0035063	CG3594	protein_coding		-0.583866	0.0867004	0.252394	-0.545611
FBgn0038552	Alg1	protein_coding	ALG1, chitobiosyldiphosphodolichol beta-mannosyltransferase	-0.56866	0.0326018	0.135041	-0.545305
FBgn0026089	CG14817	protein_coding		-0.564669	0.0204019	0.100155	-0.54511
FBgn0037248	srl	protein_coding	spargel	-0.588233	0.10443	0.281176	-0.545073
FBgn0030067	Rbm13	protein_coding	RNA-binding motif protein 13	-0.587625	0.102814	0.278551	-0.544968
FBgn0051864	Qtzl	protein_coding	Quetzalcoatl	-0.601431	0.147638	0.346397	-0.544829
FBgn0030571	CG14414	protein_coding		-0.561258	0.0127518	0.0734021	-0.544522
FBgn0261458	capt	protein_coding	capulet	-0.575572	0.0618483	0.205481	-0.544327
FBgn0250732	gfzf	protein_coding	GST-containing FLYWCH zinc-finger protein	-0.552811	0.000736952	0.00901751	-0.543972
FBgn0025835	CG17707	protein_coding		-1.60396	0.389199	0.595171	-0.543967
FBgn0003935	snRNA:U5:34A	snRNA	small nuclear RNA U5 at 34A	-0.786829	0.365387	0.576075	-0.543721
FBgn0261270	Sps1	protein_coding	Selenophosphate synthetase 1	-0.56658	0.0323007	0.134277	-0.543553
FBgn0038810	Srp72	protein_coding	Signal recognition particle 72	-0.578746	0.0793798	0.238499	-0.543052
FBgn0034654	eIF3k	protein_coding	eukaryotic translation initiation factor 3 subunit k	-0.56227	0.020151	0.0994654	-0.54303
FBgn0086856	CG11555	protein_coding		-0.56973	0.0472931	0.171646	-0.542683
FBgn0029882	CG3226	protein_coding		-0.561055	0.0177789	0.091978	-0.542657
FBgn0032292	EMC3	protein_coding	ER membrane protein complex subunit 3	-0.553302	0.00215522	0.0203427	-0.542611
FBgn0035989	Atat	protein_coding	alpha-tubulin acetylase	-0.549801	0.000251338	0.00374864	-0.542387
FBgn0040765	luna	protein_coding	luna	-0.554958	0.00532475	0.039633	-0.541937
FBgn0259167	CG42272	protein_coding		-0.938608	0.403388	0.606583	-0.541101
FBgn0036405	CG6833	protein_coding		-0.55438	0.00671059	0.0467706	-0.540684
FBgn0011703	RnrL	protein_coding	Ribonucleoside diphosphate reductase large subunit	-0.55103	0.00226039	0.021064	-0.540373
FBgn0001967	NimC3	protein_coding	Nimrod C3	-0.608114	0.183585	0.387151	-0.540058
FBgn0037446	Zif	protein_coding	Zinc-finger protein	-0.549765	0.00170338	0.0171089	-0.539729
FBgn0033507	CG12909	protein_coding		-0.66375	0.284369	0.500325	-0.539715
FBgn0037044	Pdss2	protein_coding	Decaprenyl diphosphate synthase subunit 2	-0.555199	0.011329	0.0677253	-0.539496
FBgn0039611	Nepl18	protein_coding	Neprilysin-like 18	-0.576613	0.0895762	0.256946	-0.539062
FBgn0265784	CrebB	protein_coding	Cyclic-AMP response element binding protein B	-0.558369	0.0242631	0.112292	-0.538361
FBgn0033485	RpLP0-like	protein_coding	Ribosomal protein LP0-like	-0.576154	0.0914372	0.260238	-0.538295
FBgn0031050	Arp10	protein_coding	Actin-related protein 10	-0.546998	0.0008862	0.0104727	-0.538171
FBgn0034093	CG15706	protein_coding		-0.547505	0.00144549	0.0153088	-0.537877
FBgn0028539	Eato	protein_coding	Engulfment ABC Transporter in the ovary	-0.557015	0.0220588	0.105423	-0.537753
FBgn0039233	CG7006	protein_coding		-0.586371	0.130673	0.324473	-0.537597
FBgn0040359	CG11380	protein_coding		-3.6103	0.243086	0.45515	-0.537331
FBgn0036827	CG6843	protein_coding		-0.545996	0.000828519	0.00989077	-0.53731
FBgn0266887	lncRNA:CR45348	ncRNA	long non-coding RNA:CR45348	-1.28467	0.411844	0.614646	-0.537302
FBgn0030061	CG1785	protein_coding		-0.556803	0.025315	0.115205	-0.536684
FBgn0000253	Cam	protein_coding	Calmodulin	-0.552069	0.011778	0.0697694	-0.536469
FBgn0050046	CG30046	protein_coding		-0.553907	0.0171053	0.0895143	-0.536385
FBgn0039132	AP-1sigma	protein_coding	Adaptor Protein complex 1, sigma subunit	-0.573162	0.0917052	0.260684	-0.535794
FBgn0032813	PCNA2	protein_coding	Proliferating cell nuclear antigen 2	-0.551775	0.014125	0.0785516	-0.535376
FBgn0024366	CG11409	protein_coding		-0.590854	0.154025	0.354338	-0.535321
FBgn0029980	Dhdds	protein_coding	Dehydrodolichyl diphosphate synthase subunit	-0.549958	0.0136522	0.0766523	-0.533884
FBgn0085279	CG34250	protein_coding		-0.558303	0.0426703	0.160225	-0.533805
FBgn0031238	CG3645	protein_coding		-0.543292	0.00160885	0.0163903	-0.533697
FBgn0032880	TM9SF2	protein_coding	Transmembrane 9 superfamily protein member 2	-0.568348	0.0840725	0.247261	-0.533474
FBgn0050069	Sdb	protein_coding	SAXO downstream of blistered	-0.568533	0.0850767	0.249177	-0.533414
FBgn0038984	AdipoR	protein_coding	Adiponectin receptor	-0.54045	0.000294967	0.00427428	-0.533247
FBgn0261550	Orp8	protein_coding	Oxysterol-binding protein-related protein 8	-0.560584	0.0544769	0.188861	-0.533196
FBgn0030319	CG2533	protein_coding		-0.679634	0.317267	0.532778	-0.532765
FBgn0287612	lncRNA:CR46481	ncRNA	long non-coding RNA:CR46481	-0.94588	0.410386	0.613354	-0.532635
FBgn0027086	IleRS	protein_coding	Isoleucyl-tRNA synthetase	-0.541801	0.00133215	0.0143964	-0.532604
FBgn0264078	Flo2	protein_coding	Flotillin 2	-0.539769	0.000369836	0.00518611	-0.532358
FBgn0261439	SdhA	protein_coding	Succinate dehydrogenase, subunit A (flavoprotein)	-0.548303	0.0141177	0.0785486	-0.532224
FBgn0263120	Acsl	protein_coding	Acyl-CoA synthetase long-chain	-0.545114	0.00655521	0.0459884	-0.532159
FBgn0002564	Lsp1gamma	protein_coding	Larval serum protein 1 gamma	-0.578394	0.128921	0.321699	-0.531845
FBgn0040512	zetaCOP	protein_coding	Coat Protein (coatomer) zeta	-0.557582	0.0489844	0.17561	-0.531793
FBgn0036285	toe	protein_coding	twin of eyg	-0.567813	0.0906149	0.258777	-0.53166
FBgn0035374	mRpS35	protein_coding	mitochondrial ribosomal protein S35	-0.556633	0.0465334	0.169572	-0.531506
FBgn0053158	CG33158	protein_coding		-0.54849	0.0171378	0.0895479	-0.531463
FBgn0035586	Fitm	protein_coding	Fat storage inducing transmembrane protein	-0.546792	0.013327	0.0752637	-0.531096
FBgn0266724	Trs20	protein_coding	TRAPP subunit 20	-0.564449	0.0804744	0.240434	-0.53099
FBgn0019952	Orct	protein_coding	Organic cation transporter	-0.57045	0.105841	0.282861	-0.530596
FBgn0015321	Ubc4	protein_coding	Ubiquitin conjugating enzyme 4	-0.546314	0.014404	0.0793136	-0.530313
FBgn0035110	thoc7	protein_coding	thoc7	-0.545958	0.0134164	0.0756032	-0.530304
FBgn0037018	CG4042	protein_coding		-0.537938	0.000697154	0.00863013	-0.529858
FBgn0035622	TM9SF3	protein_coding	Transmembrane 9 superfamily protein member 3	-0.573365	0.121783	0.309821	-0.529499
FBgn0035555	CG13720	protein_coding		-6.47539	0.0819506	0.243289	-0.529349
FBgn0087035	AGO2	protein_coding	Argonaute 2	-0.548413	0.0247915	0.113794	-0.529297
FBgn0051352	Unc-115a	protein_coding	Uncoordinated 115a	-0.539313	0.0024313	0.0222499	-0.52917
FBgn0031040	CG14210	protein_coding		-0.559761	0.0716602	0.224438	-0.528913
FBgn0027084	LysRS	protein_coding	Lysyl-tRNA synthetase	-0.54518	0.0161572	0.0862919	-0.52874
FBgn0051759	CG31759	protein_coding		-0.576104	0.135069	0.330912	-0.528727
FBgn0044324	Chro	protein_coding	Chromator	-0.539533	0.00379028	0.0310034	-0.528419
FBgn0266204	lncRNA:CR44899	ncRNA	long non-coding RNA:CR44899	-0.621213	0.251685	0.464866	-0.527695
FBgn0267982	lncRNA:CR46249	ncRNA	long non-coding RNA:CR46249	-0.706662	0.348957	0.560847	-0.526721
FBgn0011836	Taf2	protein_coding	TBP-associated factor 2	-0.541059	0.0125539	0.0725331	-0.526099
FBgn0011824	CG4038	protein_coding		-0.570913	0.129594	0.322829	-0.52591
FBgn0263021	CG43316	protein_coding		-0.783436	0.389198	0.595171	-0.525892
FBgn0262794	CG43175	protein_coding		-0.828017	0.400768	0.604518	-0.525805
FBgn0024734	PRL-1	protein_coding	PRL-1 phosphatase	-0.539268	0.00936326	0.0597851	-0.525558
FBgn0031284	PGAP2	protein_coding	Post-GPI attachment to proteins 2	-0.557337	0.0782534	0.236495	-0.525516
FBgn0002948	nod	protein_coding	no distributive disjunction	-0.622564	0.263008	0.477762	-0.525155
FBgn0266417	ringer	protein_coding	ringmaker	-0.550969	0.0537052	0.187098	-0.525078
FBgn0029594	Coa8	protein_coding	Cytochrome c oxidase assembly factor 8	-0.534405	0.00210796	0.0200094	-0.5248
FBgn0029992	Upf2	protein_coding	Upf2	-0.546575	0.0370075	0.145976	-0.524772
FBgn0260456	CG4806	protein_coding		-0.53453	0.00249383	0.0226103	-0.524605
FBgn0005585	Calr	protein_coding	Calreticulin	-0.537222	0.00708165	0.0486625	-0.524581
FBgn0039159	mRpS24	protein_coding	mitochondrial ribosomal protein S24	-0.534888	0.00317545	0.027034	-0.524452
FBgn0026566	CG1307	protein_coding		-0.533927	0.00247334	0.0224767	-0.52405
FBgn0032620	CG12288	protein_coding		-0.621632	0.265344	0.480258	-0.523814
FBgn0039212	Syx18	protein_coding	Syntaxin 18	-0.543021	0.0296249	0.126533	-0.523286
FBgn0036133	emei	protein_coding	emei	-0.53261	0.0027063	0.0240348	-0.522625
FBgn0262515	VhaAC45	protein_coding	Vacuolar H[+] ATPase AC45 accessory subunit	-0.554543	0.0828299	0.244588	-0.522289
FBgn0035400	CG11537	protein_coding		-0.553413	0.0797256	0.238973	-0.521955
FBgn0034269	Hyccin	protein_coding	Hyccin	-0.569974	0.144746	0.343632	-0.521883
FBgn0267605	asRNA:CR45943	ncRNA	antisense RNA:CR45943	-0.784976	0.394695	0.599468	-0.521801
FBgn0267208	asRNA:CR45648	ncRNA	antisense RNA:CR45648	-0.723398	0.36913	0.579447	-0.52112
FBgn0037378	PSMG1	protein_coding	Proteasome assembly chaperone 1	-0.545265	0.051129	0.181302	-0.520654
FBgn0014411	Vps26	protein_coding	Vacuolar protein sorting 26	-0.539937	0.0312476	0.131061	-0.52016
FBgn0032849	mRpS18B	protein_coding	mitochondrial ribosomal protein S18B	-0.533248	0.00995828	0.0623352	-0.519778
FBgn0038360	CG9590	protein_coding		-0.550647	0.0805	0.240434	-0.51949
FBgn0085437	CG34408	protein_coding		-0.552375	0.0887303	0.255762	-0.519335
FBgn0034422	CG7137	protein_coding		-0.544457	0.0544824	0.188861	-0.519298
FBgn0053129	CG33129	protein_coding		-0.53004	0.00467844	0.0359878	-0.519002
FBgn0011745	Arp1	protein_coding	Actin-related protein 1	-0.535026	0.019795	0.0983351	-0.518482
FBti0019551	Transpac{}32	transposable_element		-1.10803	0.430798	0.63047	-0.518428
FBgn0066365	dyl	protein_coding	dusky-like	-1.8676	0.38864	0.594782	-0.51817
FBgn0023509	mip130	protein_coding	Myb-interacting protein 130	-0.528218	0.00317132	0.027034	-0.518158
FBgn0050094	CG30094	protein_coding		-0.537517	0.0310183	0.130389	-0.51804
FBgn0030645	Alg14	protein_coding	ALG14, UDP-N-acetylglucosaminyltransferase subunit	-0.55831	0.12	0.306684	-0.517972
FBgn0010340	140up	protein_coding	upstream of RpII140	-0.527115	0.00208801	0.0198845	-0.517913
FBgn0038115	CG7966	protein_coding		-0.537106	0.0308452	0.129931	-0.517722
FBgn0036505	CG7945	protein_coding		-0.537634	0.035768	0.142913	-0.517119
FBgn0033460	Sec24AB	protein_coding	Secretory 24AB	-0.549005	0.0863108	0.251634	-0.517002
FBgn0003062	Fib	protein_coding	Fibrillarin	-0.600285	0.246767	0.459402	-0.51689
FBgn0027359	Tim8	protein_coding	Tim8	-0.532893	0.0189242	0.095716	-0.516768
FBgn0039735	Nph	protein_coding	Nucleophosmin	-0.538087	0.0396455	0.153023	-0.51671
FBgn0041174	Vhl	protein_coding	von Hippel-Lindau	-0.549426	0.0910273	0.259449	-0.516427
FBgn0040467	Dlip1	protein_coding	Dorsal interacting protein 1	-0.548303	0.0864861	0.251958	-0.516367
FBgn0024814	Clc	protein_coding	Clathrin light chain	-0.535139	0.0295383	0.126425	-0.516251
FBgn0030878	CG6769	protein_coding		-0.522548	0.000234996	0.00355466	-0.516234
FBgn0037801	CG3999	protein_coding		-0.567741	0.163471	0.364536	-0.516093
FBgn0265312	lncRNA:CR44285	ncRNA	long non-coding RNA:CR44285	-0.689355	0.357479	0.56916	-0.515829
FBgn0029688	lva	protein_coding	lava lamp	-0.558372	0.131013	0.32486	-0.515816
FBgn0026373	Polr2C	protein_coding	RNA polymerase II subunit C	-0.52784	0.00798607	0.053261	-0.515478
FBgn0033935	Sin1	protein_coding	SAPK-interacting protein 1	-0.542319	0.0646271	0.210218	-0.515458
FBgn0029148	NHP2	protein_coding	NHP2	-0.562639	0.149403	0.348201	-0.51531
FBgn0038869	Smyd5	protein_coding	SET and MYND domain containing, class 5	-0.540117	0.0575318	0.196574	-0.514947
FBgn0033458	Lime	protein_coding	Linking immunity and metabolism	-0.582694	0.213645	0.422369	-0.514709
FBgn0030480	Tim9a	protein_coding	Tim9a	-0.528032	0.0112768	0.0674821	-0.514509
FBgn0033170	sPLA2	protein_coding	secretory Phospholipase A2	-0.553611	0.120211	0.307156	-0.514214
FBgn0085444	mute	protein_coding	muscle wasted	-0.525213	0.00541195	0.0401546	-0.514111
FBgn0027094	AlaRS	protein_coding	Alanyl-tRNA synthetase	-0.519877	0.000133987	0.00222569	-0.514104
FBgn0030891	Ada3	protein_coding	transcriptional Adaptor 3	-0.524745	0.00501169	0.0378801	-0.51386
FBgn0040475	SH3PX1	protein_coding	SH3 and PX domain containing 1	-0.533459	0.0346468	0.140202	-0.51364
FBgn0262511	NA	NA	NA	-0.546841	0.0955783	0.266593	-0.513452
FBgn0035872	Cpsf6	protein_coding	Cleavage and polyadenylation specific factor 6	-0.518771	0.000188263	0.00295449	-0.512775
FBgn0035524	CG11583	protein_coding		-0.552006	0.122284	0.310624	-0.512538
FBgn0260747	Chchd2	protein_coding	Coiled-coil-helix-coiled-coil-helix domain containing 2	-0.519823	0.00124819	0.0137137	-0.51178
FBgn0030089	AP-1gamma	protein_coding	Adaptor Protein complex 1, gamma subunit	-0.545844	0.101289	0.275692	-0.511559
FBgn0037688	CG9356	protein_coding		-0.55177	0.127744	0.319715	-0.511265
FBgn0082953	snoRNA:Psi28S-612	snoRNA	snoRNA:Psi28S-612	-0.702637	0.376334	0.585814	-0.511255
FBgn0287225	bor	protein_coding	belphegor	-0.554225	0.137896	0.334345	-0.511192
FBgn0032079	CG31886	protein_coding		-0.650468	0.335122	0.548768	-0.511106
FBgn0031604	Elp3	protein_coding	Elongator complex protein 3	-0.516452	0.000137803	0.00227872	-0.510769
FBgn0029094	asf1	protein_coding	anti-silencing factor 1	-0.526887	0.0212034	0.102927	-0.510724
FBgn0032051	CG13097	protein_coding		-0.541824	0.0897791	0.25733	-0.51038
FBti0062257	INE-1{}4196	transposable_element		-0.647994	0.333669	0.547384	-0.510237
FBgn0039538	CG12883	protein_coding		-0.532087	0.0464105	0.169281	-0.510052
FBgn0023212	EloB	protein_coding	Elongin B	-0.5221	0.00950559	0.0604306	-0.509593
FBgn0033055	Tbce	protein_coding	Tubulin-specific chaperone E	-0.53068	0.0436122	0.162565	-0.509364
FBgn0266053	Patr-1	protein_coding	Protein associated with topo II related - 1	-0.523858	0.0169921	0.0893268	-0.509014
FBgn0038339	CG6118	protein_coding		-1.46971	0.422872	0.624408	-0.508981
FBgn0037758	CG9467	protein_coding		-0.562689	0.179177	0.381908	-0.508876
FBgn0037845	CG14694	protein_coding		-0.579896	0.229489	0.44126	-0.508604
FBgn0029996	UbcE2H	protein_coding	Ubiquitin conjugating enzyme E2H	-0.514473	0.000195845	0.00304495	-0.50859
FBgn0037878	CG6693	protein_coding		-0.527272	0.0327148	0.135279	-0.508513
FBgn0032582	CG13258	protein_coding		-0.715028	0.38526	0.592482	-0.508457
FBgn0085582	lncRNA:CR41257	ncRNA	long non-coding RNA:CR41257	-0.662856	0.352258	0.563894	-0.508398
FBgn0010520	Bka	protein_coding	Bekka	-0.527493	0.0361245	0.144043	-0.508027
FBgn0284251	l(2)05287	protein_coding	lethal (2) 05287	-0.560535	0.176101	0.378585	-0.507979
FBgn0003210	rb	protein_coding	ruby	-0.521087	0.0118215	0.0699145	-0.50791
FBgn0010548	Aldh-III	protein_coding	Aldehyde dehydrogenase type III	-0.527285	0.036726	0.145254	-0.507711
FBti0019498	Tc1{}1531	transposable_element		-0.617059	0.302848	0.5192	-0.507655
FBgn0036906	CG14102	protein_coding		-0.525522	0.0296284	0.126533	-0.507578
FBgn0036569	IleRS-m	protein_coding	Isoleucyl-tRNA synthetase, mitochondrial	-0.523284	0.0219489	0.105195	-0.50727
FBgn0065055	snoRNA:Psi28S-2648	snoRNA		-0.712979	0.387955	0.59444	-0.507076
FBgn0035285	CG12025	protein_coding		-0.523511	0.0244264	0.11268	-0.506906
FBgn0039829	CG15561	protein_coding		-0.541527	0.109424	0.289218	-0.506523
FBgn0036740	Vps60	protein_coding	Vacuolar protein sorting 60	-0.521356	0.0181837	0.0931379	-0.506418
FBgn0085256	CG34227	protein_coding		-0.600562	0.281089	0.49694	-0.506272
FBgn0266084	Fhos	protein_coding	Formin homology 2 domain containing	-0.555681	0.167919	0.368843	-0.50612
FBgn0082946	snoRNA:Me28S-A2634a	snoRNA	snoRNA:Me28S-A2634a	-1.02451	0.438734	0.637088	-0.505768
FBgn0036777	CG7341	protein_coding		-0.850628	0.430877	0.63047	-0.505727
FBgn0083003	snoRNA:Psi28S-1175c	snoRNA	snoRNA:Psi28S-1175c	-0.637448	0.333498	0.54718	-0.505199
FBgn0265954	lncRNA:CR44741	ncRNA	long non-coding RNA:CR44741	-0.790053	0.419571	0.621824	-0.505092
FBgn0010770	ppan	protein_coding	peter pan	-0.556307	0.175304	0.378283	-0.505035
FBgn0003175	px	protein_coding	plexus	-0.551757	0.159494	0.36035	-0.504909
FBgn0260857	Bet1	protein_coding	Blocked early in transport 1	-0.540686	0.114706	0.298756	-0.504861
FBgn0039259	EMC6	protein_coding	ER membrane protein complex subunit 6	-0.522717	0.0320801	0.133695	-0.504553
FBgn0036765	CG7408	protein_coding		-0.523789	0.0376839	0.147798	-0.504399
FBgn0052554	CG32554	protein_coding		-0.546935	0.144838	0.343694	-0.504088
FBgn0266629	asRNA:CR45136	ncRNA	antisense RNA:CR45136	-0.522444	0.0347348	0.140364	-0.50378
FBgn0034065	Rrp42	protein_coding	Rrp42	-0.514201	0.00539845	0.0400798	-0.503779
FBgn0030305	Uba5	protein_coding	Ubiquitin-like activating enzyme 5	-0.523418	0.0409311	0.156451	-0.503449
FBgn0031717	Oscillin	protein_coding	Oscillin	-0.521761	0.0337547	0.138262	-0.503362
FBgn0262579	Sarm	protein_coding	Sterile alpha and Armadillo motif	-0.519545	0.0267726	0.11893	-0.5028
FBgn0033761	CG8778	protein_coding		-0.518999	0.0272048	0.119908	-0.502217
FBgn0011640	lark	protein_coding	lark	-0.507781	0.000180574	0.00284143	-0.502185
FBgn0031985	mon2	protein_coding	monensin sensitivity 2	-0.531318	0.0885103	0.255505	-0.501809
FBgn0011704	RnrS	protein_coding	Ribonucleoside diphosphate reductase small subunit	-0.54042	0.132279	0.326921	-0.501399
FBgn0011573	Cdc37	protein_coding	Cdc37	-0.510564	0.00338853	0.0282932	-0.501342
FBgn0050382	Prosalpha1R	protein_coding	Proteasome alpha1 subunit-related	-0.92172	0.442083	0.639503	-0.500952
FBgn0000071	Ama	protein_coding	Amalgam	-0.505427	6.88679e-05	0.00130849	-0.500536
FBgn0032154	mtDNA-helicase	protein_coding	mitochondrial DNA helicase	-0.616709	0.322277	0.537036	-0.50049
FBgn0034058	Pex11ab	protein_coding	Peroxin 11a/b	-0.51713	0.0282609	0.122841	-0.500302
FBgn0036210	CG14130	protein_coding		-0.520622	0.0447531	0.165182	-0.500245
FBgn0261396	Rpn3	protein_coding	Regulatory particle non-ATPase 3	-0.513559	0.0147436	0.0806702	-0.50013
FBgn0031043	Naa20A	protein_coding	N(alpha)-acetyltransferase 20 A	-0.5076	0.00157813	0.0162	-0.499784
FBgn0039019	HP1c	protein_coding	Heterochromatin Protein 1c	-0.517324	0.0348501	0.140636	-0.499168
FBgn0017572	Mo25	protein_coding	Mo25	-0.526232	0.0790218	0.237714	-0.499145
FBgn0000546	EcR	protein_coding	Ecdysone receptor	-0.549152	0.178832	0.381557	-0.498954
FBgn0036782	CG7320	protein_coding		-0.571266	0.245352	0.458222	-0.498736
FBgn0035247	Mettl2	protein_coding	Methyltransferase like 2	-0.507457	0.0031149	0.0267039	-0.498557
FBgn0041194	Prat2	protein_coding	Phosphoribosylamidotransferase 2	-0.533252	0.117224	0.302408	-0.498372
FBgn0031951	r2d2	protein_coding	r2d2	-0.505546	0.00104204	0.0119062	-0.498366
FBgn0017457	U2af38	protein_coding	U2 small nuclear riboprotein auxiliary factor 38	-0.509988	0.0111039	0.0667228	-0.497831
FBgn0261873	sdt	protein_coding	stardust	-0.515935	0.0354082	0.141911	-0.497815
FBgn0026400	Noa36	protein_coding	Noa36	-0.518398	0.0482061	0.173791	-0.497665
FBgn0037892	mRpL40	protein_coding	mitochondrial ribosomal protein L40	-0.510149	0.0123791	0.0720199	-0.497613
FBgn0263355	CG31688	protein_coding		-0.508666	0.00794479	0.0530392	-0.497596
FBgn0034181	CG8963	protein_coding		-0.522354	0.0711377	0.223279	-0.497168
FBgn0031312	Tango14	protein_coding	Transport and Golgi organization 14	-0.510114	0.0141092	0.0785383	-0.497111
FBgn0039252	CG11771	protein_coding		-0.505232	0.00209492	0.0199179	-0.497109
FBgn0037372	CG2091	protein_coding		-0.499706	3.7585e-07	1.38122e-05	-0.496793
FBgn0033480	mRpL42	protein_coding	mitochondrial ribosomal protein L42	-0.515773	0.0409884	0.156535	-0.496629
FBgn0020440	Fak	protein_coding	Focal adhesion kinase	-0.535135	0.13594	0.33235	-0.496523
FBgn0001222	Hsf	protein_coding	Heat shock factor	-0.512349	0.0276878	0.12134	-0.496086
FBgn0025352	Mtpbeta	protein_coding	Mitochondrial trifunctional protein beta subunit	-0.511478	0.023939	0.11126	-0.496073
FBgn0264982	lncRNA:CR44133	ncRNA	long non-coding RNA:CR44133	-0.576168	0.267063	0.481844	-0.495885
FBgn0033351	AIMP1	protein_coding	aaRS-interacting multifunctional protein 1	-0.509854	0.0190519	0.0961454	-0.495662
FBgn0035498	Fit1	protein_coding	Fermitin 1	-0.532971	0.132072	0.326573	-0.495498
FBgn0265589	asRNA:CR44416	ncRNA	antisense RNA:CR44416	-0.912837	0.446022	0.642901	-0.49518
FBgn0038923	mRpL35	protein_coding	mitochondrial ribosomal protein L35	-0.505757	0.00744679	0.0503743	-0.495052
FBti0020406	G5{}1484	transposable_element		-0.63537	0.356034	0.567703	-0.49493
FBgn0028375	heix	protein_coding	heixuedian	-0.508676	0.0185959	0.0945386	-0.494682
FBgn0083039	snoRNA:Psi18S-301	snoRNA	snoRNA:Psi18S-301	-0.748353	0.422384	0.624178	-0.494434
FBgn0264822	asRNA:CR44030	ncRNA	antisense RNA:CR44030	-0.50777	0.0161862	0.0863291	-0.494421
FBgn0036135	mRpL2	protein_coding	mitochondrial ribosomal protein L2	-0.509345	0.0226525	0.107338	-0.494404
FBgn0262512	Vha14-1	protein_coding	Vacuolar H[+] ATPase 14kD subunit 1	-0.523371	0.0928205	0.262201	-0.494396
FBgn0031229	CG3436	protein_coding		-0.498384	1.895e-05	0.000436446	-0.494315
FBgn0027066	Eb1	protein_coding	Eb1	-0.506584	0.0128242	0.0736231	-0.494185
FBgn0032858	CG10949	protein_coding		-0.508051	0.0183725	0.0938068	-0.494157
FBgn0001084	fy	protein_coding	fuzzy	-0.509544	0.0249569	0.114326	-0.494088
FBgn0032513	CG6565	protein_coding		-0.531257	0.133932	0.32992	-0.493811
FBgn0261380	mRpL37	protein_coding	mitochondrial ribosomal protein L37	-0.501429	0.00184426	0.0182142	-0.493676
FBgn0037890	CG17734	protein_coding		-0.511037	0.0343596	0.139709	-0.493609
FBgn0021995	Rs1	protein_coding	Rs1	-0.513734	0.0479003	0.17326	-0.4936
FBgn0020503	CLIP-190	protein_coding	Cytoplasmic linker protein 190	-0.498163	9.71911e-05	0.00174056	-0.493279
FBgn0015585	Acp63F	protein_coding	Accessory gland protein 63F	-0.679178	0.392034	0.597247	-0.493199
FBgn0065100	sncRNA:254	ncRNA	small non-coding RNA 254	-0.98118	0.45278	0.64802	-0.493024
FBgn0034908	CG5543	protein_coding		-0.504719	0.0108842	0.0658728	-0.492986
FBgn0037067	Cpr78Ca	protein_coding	Cuticular protein 78Ca	-0.516004	0.0654869	0.211839	-0.492613
FBgn0266284	Ns3	protein_coding	Nucleostemin 3	-0.505573	0.015389	0.0830738	-0.492593
FBgn0030269	CDK2AP1	protein_coding	CDK2-associated protein 1	-0.510119	0.0365922	0.145119	-0.492369
FBgn0066292	CheB42c	protein_coding	Chemosensory protein B 42c	-0.582854	0.291774	0.507337	-0.492349
FBgn0026878	CG4325	protein_coding		-0.547238	0.203693	0.411422	-0.492232
FBgn0039851	mey	protein_coding	morpheyus	-0.780375	0.434586	0.633979	-0.491872
FBgn0034512	Bbd	protein_coding	Bombardier	-0.527193	0.127687	0.31964	-0.491628
FBgn0033191	CG1598	protein_coding		-0.514589	0.0646161	0.210218	-0.491535
FBgn0030587	CG9522	protein_coding		-0.881559	0.450654	0.64632	-0.490922
FBgn0035722	CG10075	protein_coding		-0.509196	0.0430954	0.161151	-0.490393
FBgn0265042	Irk1	protein_coding	Inwardly rectifying potassium channel 1	-0.531029	0.152571	0.351955	-0.490239
FBgn0023527	CG3071	protein_coding		-0.518895	0.0966849	0.267952	-0.490007
FBgn0027334	l(1)G0004	protein_coding	lethal (1) G0004	-0.516964	0.0899152	0.257594	-0.48948
FBgn0261552	ps	protein_coding	pasilla	-0.510479	0.0560487	0.192629	-0.489349
FBgn0030801	Polr3I	protein_coding	RNA polymerase III subunit I	-0.505991	0.0339922	0.138725	-0.489113
FBgn0037218	aux	protein_coding	auxilin	-0.521934	0.119757	0.306264	-0.488706
FBgn0035249	CG17249	protein_coding		-0.504914	0.0310819	0.130553	-0.488688
FBgn0030930	Pgant7	protein_coding	Polypeptide N-Acetylgalactosaminyltransferase 7	-0.516808	0.0943753	0.264974	-0.488618
FBgn0025109	Bem46	protein_coding	Bem46	-0.51711	0.0965626	0.267842	-0.488514
FBgn0029155	Men-b	protein_coding	Malic enzyme b	-0.49556	0.00136736	0.0146453	-0.48847
FBgn0035901	Pus7	protein_coding	Pseudouridine synthase 7	-0.513349	0.0777948	0.235778	-0.488346
FBgn0266311	asRNA:CR44976	ncRNA	antisense RNA:CR44976	-0.660374	0.389783	0.595909	-0.488344
FBgn0031036	CG14220	protein_coding		-0.499658	0.0108059	0.0655344	-0.488291
FBgn0030003	CG2116	protein_coding		-0.502229	0.0222509	0.106035	-0.487966
FBgn0039172	Spase22-23	protein_coding	Spase 22/23-subunit	-0.516573	0.0989218	0.271647	-0.487688
FBgn0052243	CG32243	protein_coding		-0.514818	0.0912285	0.25977	-0.487449
FBgn0034062	CG8388	protein_coding		-0.502768	0.0274263	0.120646	-0.487424
FBgn0036018	CG3335	protein_coding		-0.500948	0.0195482	0.097558	-0.487371
FBgn0034521	Mgat1	protein_coding	Mannosyl (alpha-1,3-)-glycoprotein beta-1,2-N-acetylglucosaminyltransferase	-0.51531	0.0951434	0.266197	-0.48723
FBgn0002044	swm	protein_coding	second mitotic wave missing	-0.508586	0.0600149	0.201419	-0.48704
FBgn0085192	CG34163	protein_coding		-0.517571	0.111388	0.29265	-0.486519
FBgn0043012	AP-2sigma	protein_coding	Adaptor Protein complex 2, sigma subunit	-0.509123	0.06631	0.213383	-0.486503
FBgn0085339	CG34310	protein_coding		-0.514186	0.0939076	0.264126	-0.486463
FBgn0039355	CG4730	protein_coding		-0.511444	0.0796335	0.238819	-0.486375
FBgn0047135	CG32276	protein_coding		-0.517074	0.1098	0.289906	-0.486348
FBgn0031189	CG14618	protein_coding		-0.496852	0.00889896	0.0575097	-0.486231
FBgn0038146	CG9799	protein_coding		-0.529643	0.169638	0.371366	-0.486038
FBgn0020908	Scp1	protein_coding	Sarcoplasmic calcium-binding protein 1	-0.780268	0.441707	0.639197	-0.48588
FBgn0013432	bcn92	protein_coding	bcn92	-0.495105	0.00554727	0.0408228	-0.485725
FBgn0031003	CG7889	protein_coding		-0.49318	0.00210391	0.0199872	-0.48561
FBgn0017414	cag	protein_coding	cag	-0.49842	0.0175717	0.0912686	-0.48546
FBgn0032750	CG10495	protein_coding		-0.502427	0.0370743	0.146141	-0.485379
FBgn0024291	Sirt1	protein_coding	Sirtuin 1	-0.513287	0.100155	0.273879	-0.484729
FBgn0003334	Scm	protein_coding	Sex comb on midleg	-0.501067	0.0359195	0.143324	-0.484341
FBgn0014930	CG2846	protein_coding		-0.507455	0.0708666	0.22285	-0.484336
FBgn0029857	wuho	protein_coding	wuho	-0.492891	0.00401962	0.0324308	-0.484277
FBgn0032799	Dpm1	protein_coding	Dolichyl-phosphate mannosyltransferase subunit 1	-0.498379	0.0236565	0.110576	-0.484159
FBgn0004868	Gdi	protein_coding	GDP dissociation inhibitor	-0.503071	0.0487289	0.175122	-0.483993
FBgn0266671	Sec6	protein_coding	Secretory 6	-0.506681	0.0709868	0.223011	-0.483642
FBgn0028398	Taf10	protein_coding	TBP-associated factor 10	-0.511896	0.102725	0.278373	-0.483156
FBgn0038737	Mrm2	protein_coding	Mitochondrial rRNA methyltransferase 2	-0.494158	0.0109779	0.066269	-0.483109
FBgn0033401	Cog6	protein_coding	Component of oligomeric golgi complex 6	-0.510274	0.0960846	0.267348	-0.482829
FBgn0027338	Kap-alpha3	protein_coding	karyopherin alpha3	-0.497892	0.0293913	0.125934	-0.482628
FBgn0030170	NA	NA	NA	-0.51515	0.123371	0.311975	-0.482559
FBgn0037608	mRpL19	protein_coding	mitochondrial ribosomal protein L19	-0.490198	0.00270952	0.0240417	-0.482392
FBgn0039559	NSD	protein_coding	Nuclear receptor binding SET domain protein	-0.489353	0.00156225	0.0161359	-0.482356
FBgn0032449	CG17036	protein_coding		-0.557244	0.273078	0.488226	-0.482264
FBgn0044823	Spec2	protein_coding	Spec2	-0.514368	0.124977	0.314739	-0.481654
FBgn0001091	Gapdh1	protein_coding	Glyceraldehyde 3 phosphate dehydrogenase 1	-0.494708	0.0199351	0.0987611	-0.481538
FBgn0039205	CG13623	protein_coding		-0.506557	0.0846812	0.248552	-0.481415
FBgn0263396	sqd	protein_coding	squid	-0.485668	0.000106355	0.0018526	-0.48109
FBgn0030851	CG8326	protein_coding		-0.498174	0.0399977	0.153685	-0.481054
FBgn0265987	lncRNA:CR44766	ncRNA	long non-coding RNA:CR44766	-0.669139	0.409146	0.612334	-0.480397
FBgn0037261	CG9775	protein_coding		-0.487734	0.00308637	0.026526	-0.479835
FBgn0035317	Oseg2	protein_coding	Outer segment 2	-0.588183	0.336804	0.550139	-0.47977
FBgn0030081	CG7246	protein_coding		-0.504035	0.0820927	0.243454	-0.479674
FBgn0032596	Prosbeta4	protein_coding	Proteasome beta4 subunit	-0.489897	0.0093447	0.0596992	-0.479578
FBgn0051694	Ifrd1	protein_coding	Interferon-related developmental regulator 1	-0.50536	0.0918463	0.260769	-0.479317
FBgn0035044	CG3663	protein_coding		-0.500056	0.0640161	0.208693	-0.478932
FBgn0034232	CG4866	protein_coding		-0.517883	0.159809	0.36035	-0.47868
FBgn0037836	CG14692	protein_coding		-0.735073	0.439927	0.637942	-0.478351
FBgn0014427	CG11899	protein_coding		-0.500343	0.0697321	0.220476	-0.478322
FBgn0038806	CG5412	protein_coding		-0.488825	0.0110072	0.0663774	-0.478122
FBgn0032727	CG10623	protein_coding		-0.527609	0.203793	0.411549	-0.477934
FBgn0035632	Ppat-Dpck	protein_coding	Bifunctional Phosphopantetheine adenylyltransferase - Dephospho-CoA kinase	-0.502036	0.0821844	0.243655	-0.477922
FBgn0034599	hng1	protein_coding	hinge1	-0.491015	0.0217637	0.104587	-0.477764
FBgn0014189	Hel25E	protein_coding	Helicase at 25E	-0.481959	7.88487e-05	0.00146278	-0.477645
FBgn0053193	sav	protein_coding	salvador	-0.516656	0.160798	0.361354	-0.477526
FBgn0031227	CG3709	protein_coding		-0.507567	0.116335	0.300957	-0.477439
FBgn0003512	Sry-delta	protein_coding	Serendipity delta	-0.488039	0.0112123	0.0671309	-0.477333
FBgn0033752	CG8569	protein_coding		-0.497618	0.0604528	0.202193	-0.477321
FBgn0029736	CG4041	protein_coding		-0.525793	0.200085	0.406585	-0.477319
FBgn0034803	CG9849	protein_coding		-0.500972	0.0810349	0.241355	-0.477171
FBgn0031080	CG12655	protein_coding		-0.516057	0.160951	0.36153	-0.476978
FBgn0004363	porin	protein_coding	porin	-0.492294	0.0325884	0.135041	-0.476974
FBgn0263384	lncRNA:CR43436	ncRNA	long non-coding RNA:CR43436	-0.738733	0.444077	0.640927	-0.476872
FBgn0037638	CG8379	protein_coding		-0.497329	0.0623768	0.206056	-0.476784
FBgn0083984	CG34148	protein_coding		-0.499574	0.0779268	0.235995	-0.476394
FBgn0024833	AP-1mu	protein_coding	Adaptor Protein complex 1, mu subunit	-0.50161	0.0902761	0.258275	-0.476353
FBgn0028970	RabGGTb	protein_coding	Rab geranylgeranyltransferase subunit beta	-0.491982	0.0349631	0.140921	-0.476287
FBgn0000150	awd	protein_coding	abnormal wing discs	-0.49149	0.0328159	0.135601	-0.476205
FBgn0031174	CG1486	protein_coding		-0.512907	0.152129	0.351668	-0.476034
FBgn0028684	Rpt5	protein_coding	Regulatory particle triple-A ATPase 5	-0.491845	0.0363279	0.144452	-0.47594
FBgn0010379	Akt	protein_coding	Akt kinase	-0.501965	0.0951308	0.266197	-0.475935
FBgn0267861	Maf1	protein_coding	Maf1	-0.482369	0.00148419	0.0156186	-0.475726
FBgn0002283	l(3)73Ah	protein_coding	lethal (3) 73Ah	-0.498127	0.0764112	0.233516	-0.475398
FBgn0266813	asRNA:CR45275	ncRNA	antisense RNA:CR45275	-0.597159	0.36175	0.572848	-0.475331
FBgn0082983	snoRNA:Psi28S-2626	snoRNA	snoRNA:Psi28S-2626	-1.25867	0.459376	0.654007	-0.475262
FBgn0000617	Taf9	protein_coding	TBP-associated factor 9	-0.489614	0.0302615	0.128628	-0.474928
FBgn0260954	CG42586	protein_coding		-0.52432	0.207002	0.414852	-0.474883
FBgn0029134	Prosbeta5	protein_coding	Proteasome beta5 subunit	-0.482067	0.00231283	0.0214674	-0.474864
FBgn0033690	EndoG	protein_coding	Endonuclease G	-0.488375	0.0247852	0.113794	-0.474772
FBgn0041171	ago	protein_coding	archipelago	-0.482605	0.00430419	0.0339526	-0.474393
FBgn0036150	Ir68a	protein_coding	Ionotropic receptor 68a	-0.557243	0.30128	0.517571	-0.474215
FBgn0010926	l(3)07882	protein_coding	lethal (3) 07882	-0.513071	0.166259	0.36757	-0.473794
FBgn0030834	CG8675	protein_coding		-0.480173	0.00161124	0.0163903	-0.473522
FBgn0016076	vri	protein_coding	vrille	-0.528694	0.233002	0.445257	-0.472722
FBgn0038419	CG14879	protein_coding		-0.491861	0.0578618	0.197362	-0.472631
FBgn0002022	Catsup	protein_coding	Catecholamines up	-0.494349	0.0741614	0.229392	-0.472447
FBgn0266599	Hsc70-4	protein_coding	Heat shock protein 70 cognate 4	-0.478037	0.000657386	0.00820718	-0.4724
FBgn0037728	p23	protein_coding	p23	-0.481744	0.00770588	0.0518279	-0.472392
FBgn0022029	l(2)k01209	protein_coding	lethal (2) k01209	-0.478078	0.000919477	0.010779	-0.472124
FBgn0031710	Vps52	protein_coding	Vacuolar protein sorting 52	-0.494427	0.0770194	0.234542	-0.472097
FBgn0034443	cer	protein_coding	crammer	-0.489428	0.0526078	0.184426	-0.471244
FBgn0042712	HBS1	protein_coding	HBS1	-0.483598	0.0210464	0.102376	-0.471063
FBgn0261119	Prp19	protein_coding	Pre-RNA processing factor 19	-0.473876	6.93808e-06	0.000179152	-0.470706
FBgn0003129	Poxm	protein_coding	Pox meso	-0.669813	0.428019	0.628229	-0.470561
FBgn0005674	GluProRS	protein_coding	Glutamyl-prolyl-tRNA synthetase	-0.482452	0.0191992	0.0966388	-0.470362
FBgn0259938	cwo	protein_coding	clockwork orange	-0.497483	0.107948	0.286633	-0.470252
FBgn0032640	Sgt	protein_coding	small glutamine-rich tetratricopeptide containing protein	-0.485363	0.0387034	0.150737	-0.469692
FBgn0033539	Git	protein_coding	G protein-coupled receptor kinase interacting ArfGAP	-0.475994	0.00150595	0.0158334	-0.469594
FBgn0082979	snoRNA:Psi28S-3091a	snoRNA	snoRNA:Psi28S-3091a	-0.642024	0.413059	0.615683	-0.469065
FBgn0082998	snoRNA:Psi28S-1192d	snoRNA	snoRNA:Psi28S-1192d	-0.692389	0.440016	0.637942	-0.469058
FBgn0030403	CG1824	protein_coding		-0.472647	7.4857e-05	0.00140859	-0.468601
FBgn0032726	CG10621	protein_coding		-0.525103	0.241443	0.453251	-0.468396
FBgn0004888	Scsalpha1	protein_coding	Succinyl-coenzyme A synthetase alpha subunit 1	-0.478794	0.0165118	0.0874896	-0.467502
FBgn0031106	Syx16	protein_coding	Syntaxin 16	-0.484641	0.0499558	0.17822	-0.46735
FBgn0039868	CG11563	protein_coding		-0.574594	0.355298	0.56692	-0.466612
FBgn0083968	CG34132	protein_coding		-0.48585	0.0651815	0.211376	-0.466266
FBgn0029121	Sras	protein_coding	severas	-0.48532	0.06303	0.207207	-0.46609
FBgn0029687	Vap33	protein_coding	VAMP-associated protein 33kDa	-0.482801	0.0480691	0.173496	-0.465978
FBgn0022787	Hel89B	protein_coding	Helicase 89B	-0.47932	0.0277125	0.121391	-0.465944
FBgn0038788	Sirt2	protein_coding	Sirtuin 2	-0.480088	0.0327833	0.135514	-0.46582
FBgn0035508	CG15005	protein_coding		-2.9576	0.332721	0.546516	-0.465725
FBgn0030630	CG12608	protein_coding		-0.477596	0.0199756	0.0988494	-0.465719
FBgn0036254	CG5645	protein_coding		-0.501856	0.163782	0.365083	-0.465372
FBgn0038428	CG14894	protein_coding		-0.47308	0.00481445	0.0368406	-0.465144
FBgn0039557	CG12259	protein_coding		-0.481428	0.0488802	0.17561	-0.464621
FBgn0039020	CG17141	protein_coding		-0.475851	0.0178009	0.0920511	-0.4645
FBgn0030434	Brms1	protein_coding	BRMS1 transcriptional repressor	-0.485044	0.0744937	0.229753	-0.464269
FBgn0031909	CG5181	protein_coding		-0.48296	0.0621486	0.205819	-0.464133
FBgn0037739	CG12948	protein_coding		-0.47201	0.00526091	0.0393076	-0.463967
FBgn0030030	CG1636	protein_coding		-0.487104	0.0926066	0.261786	-0.463581
FBgn0003278	Polr1B	protein_coding	RNA polymerase I subunit B	-0.541531	0.30737	0.523127	-0.463197
FBgn0034933	CG3735	protein_coding		-0.497543	0.155892	0.356589	-0.463167
FBgn0000273	Pka-C1	protein_coding	Protein kinase, cAMP-dependent, catalytic subunit 1	-0.473853	0.0155466	0.0836792	-0.463094
FBgn0036812	Nufip	protein_coding	Nufip	-0.525841	0.268512	0.483306	-0.462948
FBgn0083004	snoRNA:Psi28S-1175b	snoRNA	snoRNA:Psi28S-1175b	-0.638784	0.422819	0.624408	-0.462731
FBgn0001125	Got2	protein_coding	Glutamate oxaloacetate transaminase 2	-0.478219	0.0424316	0.159585	-0.462666
FBgn0035985	Cpr67B	protein_coding	Cuticular protein 67B	-0.545152	0.317395	0.532896	-0.462558
FBgn0031466	CG3119	protein_coding		-0.601678	0.395859	0.600654	-0.462548
FBgn0036406	CG13484	protein_coding		-0.476949	0.0384819	0.15026	-0.462085
FBgn0032614	CG13284	protein_coding		-0.692593	0.451092	0.646869	-0.461828
FBgn0038306	Art3	protein_coding	Arginine methyltransferase 3	-0.520458	0.257159	0.470308	-0.46179
FBgn0022959	yps	protein_coding	ypsilon schachtel	-0.466372	0.000306369	0.00442096	-0.461702
FBgn0261067	LSm1	protein_coding	Like Sm 1	-0.47659	0.0435328	0.16232	-0.461033
FBgn0002552	lin	protein_coding	lines	-0.475477	0.0366553	0.145221	-0.461022
FBgn0265938	lncRNA:CR44725	ncRNA	long non-coding RNA:CR44725	-1.19641	0.474453	0.666965	-0.460926
FBgn0036695	Papst2	protein_coding	PAPS transporter 2	-0.488918	0.123808	0.312533	-0.460806
FBgn0035254	CG7974	protein_coding		-0.482678	0.0849152	0.248988	-0.460797
FBgn0033208	mRpL52	protein_coding	mitochondrial ribosomal protein L52	-0.475169	0.0386008	0.150456	-0.460459
FBgn0000659	fkh	protein_coding	fork head	-0.499007	0.180491	0.383662	-0.460416
FBgn0260635	Diap1	protein_coding	Death-associated inhibitor of apoptosis 1	-0.475292	0.0404785	0.155126	-0.460297
FBgn0033379	Mys45A	protein_coding	Mystery 45A	-0.477929	0.0598061	0.200948	-0.459987
FBgn0263659	lncRNA:CR43650	ncRNA	long non-coding RNA:CR43650	-0.504577	0.209668	0.417874	-0.459683
FBgn0033339	Sec31	protein_coding	Secretory 31	-0.487471	0.124271	0.313432	-0.459535
FBgn0001978	stc	protein_coding	shuttle craft	-0.474832	0.0443627	0.164284	-0.459324
FBgn0014877	Roe1	protein_coding	Roe1	-0.462749	3.69506e-05	0.0007688	-0.459246
FBgn0028744	CG5033	protein_coding		-0.489174	0.136859	0.333044	-0.459176
FBgn0030364	Lsm12a	protein_coding	LSM12 homolog a	-0.471066	0.0232575	0.109103	-0.459084
FBgn0038183	CG9286	protein_coding		-0.473291	0.037177	0.146447	-0.458963
FBgn0262947	lncRNA:CR43266	ncRNA	long non-coding RNA:CR43266	-0.600285	0.403589	0.606699	-0.458883
FBgn0001970	Pgant35A	protein_coding	Polypeptide N-acetylgalactosaminyltransferase 35A	-0.466862	0.00590278	0.0426886	-0.458866
FBgn0261786	mi	protein_coding	minus	-0.470878	0.0237766	0.110945	-0.458821
FBgn0259832	CG34229	protein_coding		-0.487999	0.134108	0.330074	-0.458584
FBgn0037992	CG4702	protein_coding		-1.56297	0.451789	0.647235	-0.458521
FBgn0027378	MRG15	protein_coding	MORF-related gene 15	-0.463509	0.000546371	0.00708529	-0.458513
FBgn0036510	SCCRO	protein_coding	Squamous cell carcinoma-related oncogene	-0.465442	0.00322862	0.0272926	-0.458502
FBgn0037894	Ipo9	protein_coding	Importin 9	-0.466326	0.00547961	0.0404826	-0.458495
FBgn0262613	CG43139	protein_coding		-0.484412	0.116487	0.30112	-0.458041
FBgn0028686	Rpt3	protein_coding	Regulatory particle triple-A ATPase 3	-0.466546	0.00860838	0.0560956	-0.4578
FBgn0037491	CG1227	protein_coding		-0.474778	0.0583129	0.198146	-0.457364
FBgn0053094	Synd	protein_coding	Syndapin	-0.466814	0.0118898	0.0700775	-0.457273
FBgn0040227	eIF3d1	protein_coding	eukaryotic translation initiation factor 3 subunit d1	-0.470113	0.0312289	0.131061	-0.456936
FBgn0027497	Madm	protein_coding	MLF1-adaptor molecule	-0.473457	0.0592122	0.199696	-0.456073
FBgn0047114	CG31142	protein_coding		-0.467279	0.0226649	0.107354	-0.455677
FBgn0010292	bys	protein_coding	by S6	-0.479897	0.106571	0.284489	-0.455544
FBgn0264492	CkIIalpha	protein_coding	casein kinase IIalpha	-0.468212	0.0289707	0.124862	-0.455534
FBgn0040634	CG4186	protein_coding		-0.495832	0.195524	0.401204	-0.455506
FBgn0263231	bel	protein_coding	belle	-0.46585	0.0175982	0.0913657	-0.455233
FBgn0263619	asRNA:ASTR	ncRNA	Antisense transcript of Rga	-0.571674	0.381812	0.590811	-0.45463
FBgn0038968	CG12499	protein_coding		-0.499453	0.216891	0.426326	-0.454596
FBgn0039698	CG7789	protein_coding		-0.466299	0.0238283	0.111014	-0.454576
FBgn0010198	RpS15Aa	protein_coding	Ribosomal protein S15Aa	-0.467851	0.0348314	0.140609	-0.454332
FBgn0039870	CG1896	protein_coding		-0.468321	0.0393499	0.152345	-0.454117
FBgn0267350	Pi4KIIIalpha	protein_coding	Phosphatidylinositol 4-kinase III alpha	-0.468771	0.0455433	0.166897	-0.453677
FBgn0030679	CG8206	protein_coding		-0.461587	0.0070979	0.0486885	-0.453509
FBgn0033209	CG12107	protein_coding		-0.462163	0.0116665	0.0692838	-0.452947
FBgn0267384	Ubc7	protein_coding	Ubiquitin conjugating enzyme 7	-0.467508	0.0430274	0.161102	-0.452872
FBgn0010235	Klc	protein_coding	Kinesin light chain	-0.468851	0.0530442	0.185512	-0.452755
FBgn0029525	CG18273	protein_coding		-0.492186	0.195701	0.401388	-0.452659
FBgn0065053	snoRNA:Me18S-C1831	snoRNA		-0.531488	0.323394	0.538016	-0.452602
FBgn0039563	CG4951	protein_coding		-0.481926	0.142481	0.34043	-0.4524
FBgn0011638	La	protein_coding	La autoantigen-like	-0.481366	0.139802	0.336725	-0.452315
FBgn0004907	14-3-3zeta	protein_coding	14-3-3zeta	-0.457662	0.00137249	0.0146804	-0.45206
FBgn0028648	mRpL50	protein_coding	mitochondrial ribosomal protein L50	-0.466514	0.0427894	0.160518	-0.452005
FBgn0052121	CG32121	protein_coding		-1.08656	0.488017	0.67755	-0.451991
FBgn0003053	peb	protein_coding	pebbled	-0.506689	0.259969	0.47382	-0.451621
FBgn0024987	ssx	protein_coding	sister-of-Sex-lethal	-0.454064	2.9715e-06	8.58003e-05	-0.451479
FBgn0037383	Sec20	protein_coding	Secretory 20	-0.490605	0.197104	0.403327	-0.451193
FBgn0032172	CG5850	protein_coding		-0.467124	0.0535801	0.186774	-0.45113
FBgn0032299	CG17127	protein_coding		-7.37351	0.0709951	0.223011	-0.451028
FBgn0037406	Osi1	protein_coding	Osiris 1	-7.23787	0.0763696	0.233511	-0.45043
FBgn0032197	ova	protein_coding	ovaries absent	-0.456312	0.00244779	0.0223485	-0.450124
FBgn0052280	CG32280	protein_coding		-0.477869	0.134634	0.330329	-0.45011
FBgn0038492	Mur89F	protein_coding	Mucin related 89F	-1.13047	0.487813	0.67755	-0.449854
FBgn0260003	Dys	protein_coding	Dystrophin	-0.471024	0.0958296	0.26697	-0.449286
FBgn0037419	Osi12	protein_coding	Osiris 12	-7.93727	0.0469955	0.170777	-0.449261
FBgn0026702	Pop1	protein_coding	POP1 ribonuclease P/MRP subunit	-0.465368	0.0563519	0.193331	-0.449205
FBgn0028894	GMF	protein_coding	Glia maturation factor	-0.460723	0.0265993	0.118745	-0.448984
FBgn0013764	Chi	protein_coding	Chip	-0.455065	0.00252939	0.0228796	-0.448887
FBgn0266881	asRNA:CR45342	ncRNA	antisense RNA:CR45342	-0.57317	0.399281	0.603503	-0.448644
FBgn0038365	CG9593	protein_coding		-0.874678	0.494067	0.682381	-0.448552
FBgn0035046	ND-19	protein_coding	NADH dehydrogenase (ubiquinone) 19 kDa subunit	-0.467707	0.0798193	0.239193	-0.448367
FBgn0264294	Cyt-b5	protein_coding	Cytochrome b5	-0.460696	0.0330739	0.136421	-0.448019
FBgn0266802	asRNA:CR45264	ncRNA	antisense RNA:CR45264	-0.485329	0.191041	0.395935	-0.448008
FBgn0035854	Dhps	protein_coding	Deoxyhypusine synthase	-0.470574	0.104882	0.28155	-0.447785
FBgn0037570	CG11693	protein_coding		-6.73208	0.09942	0.272746	-0.447668
FBgn0039213	atl	protein_coding	atlastin	-0.461159	0.0390524	0.151593	-0.447625
FBgn0031397	CG15385	protein_coding		-0.469522	0.101804	0.27671	-0.447243
FBgn0030292	CG11752	protein_coding		-0.469767	0.104992	0.281653	-0.447061
FBti0020223	transib3{}1112	transposable_element		-0.782774	0.485679	0.676268	-0.446962
FBgn0035205	Ctr9	protein_coding	Ctr9	-0.457866	0.0229869	0.10831	-0.44689
FBgn0283535	Vha26	protein_coding	Vacuolar H[+]-ATPase 26kD subunit	-0.467103	0.0892752	0.256543	-0.446684
FBgn0036667	kud	protein_coding	kuduk	-0.469379	0.105517	0.282425	-0.446662
FBgn0030974	Flacc	protein_coding	Fl(2)d-associated complex component	-0.465584	0.0787088	0.237138	-0.446633
FBgn0005694	Aef1	protein_coding	Adult enhancer factor 1	-0.458315	0.0291016	0.125104	-0.446388
FBgn0039167	CG17786	protein_coding		-0.562036	0.392922	0.598134	-0.446344
FBgn0031643	CG3008	protein_coding		-0.449611	5.56237e-05	0.00109962	-0.446245
FBgn0030096	Zpr1	protein_coding	Zpr1	-0.450741	0.000621912	0.00785633	-0.446052
FBgn0053299	CG33299	protein_coding		-6.4806	0.112801	0.295303	-0.445919
FBgn0031544	CG17593	protein_coding		-0.458219	0.0337982	0.138392	-0.445642
FBgn0015359	CG2034	protein_coding		-0.461608	0.0632115	0.207526	-0.444975
FBgn0004419	me31B	protein_coding	maternal expression at 31B	-0.450191	0.0015075	0.0158355	-0.444766
FBgn0028689	Rpn6	protein_coding	Regulatory particle non-ATPase 6	-0.458823	0.0453481	0.16639	-0.444674
FBgn0037489	CG1234	protein_coding		-0.479667	0.185926	0.389865	-0.444384
FBgn0052418	vito	protein_coding	viriato	-0.512372	0.31058	0.525918	-0.444172
FBti0019985	roo{}793	transposable_element		-0.880146	0.495658	0.683459	-0.444114
FBgn0000566	Cth	protein_coding	Cystathionine gamma-lyase	-0.463306	0.0837769	0.246825	-0.44402
FBgn0038619	CG7685	protein_coding		-0.469834	0.130344	0.324076	-0.443936
FBgn0030006	CG17982	protein_coding		-0.465834	0.103594	0.279737	-0.443835
FBgn0286898	Tango1	protein_coding	Transport and Golgi organization 1	-0.479001	0.186607	0.390712	-0.443747
FBgn0027287	Gmap	protein_coding	Golgi microtubule-associated protein	-0.484108	0.212687	0.421171	-0.443695
FBgn0000115	Arl1	protein_coding	ADP ribosylation factor-like 1	-0.464224	0.0953187	0.266458	-0.443445
FBgn0033557	CG12325	protein_coding		-0.500354	0.278583	0.494149	-0.443405
FBgn0250837	dUTPase	protein_coding	Deoxyuridine triphosphatase	-0.485307	0.220098	0.429604	-0.443401
FBgn0015791	Rab14	protein_coding	Rab14	-0.47839	0.186777	0.390788	-0.443238
FBgn0262736	Vha16-1	protein_coding	Vacuolar H[+] ATPase 16kD subunit 1	-0.467575	0.121499	0.309368	-0.443145
FBgn0031485	CG9643	protein_coding		-0.452041	0.0134222	0.0756032	-0.443067
FBgn0026879	CG13364	protein_coding		-0.461431	0.078667	0.237134	-0.442974
FBgn0037199	EMC4	protein_coding	ER membrane protein complex subunit 4	-0.451695	0.0132693	0.0751458	-0.442773
FBgn0020305	dbe	protein_coding	dribble	-0.47268	0.160834	0.361354	-0.442322
FBgn0036035	CG18178	protein_coding		-0.497208	0.273477	0.48864	-0.442283
FBgn0030244	CG2157	protein_coding		-0.609683	0.443837	0.640906	-0.442264
FBgn0275436	PheRS-m	protein_coding	Phenylalanyl-tRNA synthetase, mitochondrial	-0.460002	0.0765641	0.233921	-0.441955
FBgn0013954	Fkbp12	protein_coding	FK506-binding protein 12kD	-0.449601	0.0149013	0.0812122	-0.440503
FBgn0003900	twi	protein_coding	twist	-0.785086	0.49734	0.684631	-0.44041
FBgn0027587	Prp4k	protein_coding	Pre-mRNA processing factor 4 kinase	-0.444021	0.000147401	0.00241338	-0.440367
FBgn0052281	CG32281	protein_coding		-0.459811	0.0894344	0.256691	-0.440265
FBgn0085520	CR40801	pseudogene		-0.693209	0.480825	0.672478	-0.440108
FBgn0267828	Fatp1	protein_coding	Fatty acid transport protein 1	-0.465719	0.135939	0.33235	-0.439777
FBgn0000594	Est-P	protein_coding	Esterase P	-0.549104	0.394267	0.599325	-0.439713
FBgn0034854	Golgin245	protein_coding	Golgin-245	-0.453831	0.0503331	0.179185	-0.439523
FBgn0083027	snoRNA:Psi18S-531	snoRNA	snoRNA:Psi18S-531	-0.460346	0.100985	0.275165	-0.439414
FBgn0025336	CG4882	protein_coding		-0.444939	0.00206829	0.0197608	-0.439384
FBgn0038947	Sar1	protein_coding	Secretion-associated Ras-related 1	-0.459909	0.105534	0.282425	-0.438494
FBgn0037250	CG1074	protein_coding		-0.455094	0.0715025	0.224004	-0.438193
FBgn0054003	NimB3	protein_coding	Nimrod B3	-0.500552	0.303589	0.519937	-0.438109
FBgn0026083	tyf	protein_coding	twenty-four	-0.450643	0.0392973	0.152265	-0.437965
FBgn0266145	lncRNA:CR44851	ncRNA	long non-coding RNA:CR44851	-0.50149	0.307034	0.522712	-0.437909
FBgn0051108	TTLL5	protein_coding	Tubulin tyrosine ligase-like 5	-0.456353	0.0838062	0.246849	-0.437904
FBgn0263706	CG43658	protein_coding		-0.464053	0.139856	0.33673	-0.437895
FBgn0037796	CG12814	protein_coding		-0.485886	0.254426	0.467279	-0.437894
FBgn0035541	CG15019	protein_coding		-0.444857	0.0063771	0.0451442	-0.437803
FBgn0037560	CR18228	pseudogene		-0.458426	0.103587	0.279737	-0.437426
FBgn0036301	CG4069	protein_coding		-0.469899	0.183352	0.386887	-0.436984
FBgn0038313	CG4338	protein_coding		-0.448163	0.0300174	0.127868	-0.43688
FBgn0013765	cnn	protein_coding	centrosomin	-0.473166	0.203971	0.411771	-0.436595
FBgn0011705	rost	protein_coding	rolling stone	-0.475051	0.214073	0.422915	-0.436533
FBgn0032031	CG13390	protein_coding		-0.452546	0.0660621	0.212819	-0.436528
FBgn0038545	pasi1	protein_coding	pasiflora 1	-0.451541	0.0583566	0.198183	-0.436509
FBgn0036118	Blos2	protein_coding	Biogenesis of lysosome-related organelles complex 1, subunit 2	-0.453685	0.0766699	0.234063	-0.436331
FBgn0034493	CG8908	protein_coding		-0.556455	0.41229	0.615156	-0.436271
FBgn0029854	CG3566	protein_coding		-0.456025	0.0955999	0.266593	-0.436264
FBgn0053468	CG33468	protein_coding		-0.78323	0.499992	0.685621	-0.43623
FBgn0038473	Ns1	protein_coding	Nucleostemin 1	-0.462212	0.141684	0.33883	-0.436133
FBgn0028509	CenG1A	protein_coding	Centaurin gamma 1A	-0.458651	0.117321	0.302408	-0.436031
FBgn0042138	Apt1	protein_coding	Acyl-protein thioesterase 1	-0.441969	0.00343671	0.0286548	-0.43594
FBgn0083044	snoRNA:Psi18S-1397	snoRNA	snoRNA:Psi18S-1397	-0.634143	0.467984	0.661862	-0.43558
FBgn0028746	CG18508	protein_coding		-0.460366	0.135576	0.331808	-0.435318
FBgn0031062	CG14230	protein_coding		-0.452121	0.0739489	0.228915	-0.435265
FBgn0028475	Hrd3	protein_coding	HMG-coA reductase degradation 3	-0.454243	0.0921077	0.260879	-0.435096
FBgn0036489	CG7011	protein_coding		-0.454579	0.0960634	0.267348	-0.434945
FBgn0266409	CG45049	protein_coding		-0.442846	0.0120521	0.0708139	-0.434652
FBgn0036168	CG7512	protein_coding		-0.525827	0.373961	0.584292	-0.434507
FBgn0034402	CG15084	protein_coding		-0.452955	0.0882395	0.254974	-0.434387
FBgn0034631	TAF1C-like	protein_coding	TATA box-binding protein-associated factor RNA polymerase I subunit C-like	-0.442164	0.0102649	0.063602	-0.434359
FBgn0035308	CG15822	protein_coding		-0.457415	0.125845	0.316312	-0.433978
FBgn0030734	ERp44	protein_coding	Endoplasmic reticulum protein 44	-0.465615	0.181958	0.38545	-0.433728
FBgn0034611	MFS16	protein_coding	Major Facilitator Superfamily Transporter 16	-0.475731	0.235131	0.447037	-0.433706
FBgn0065064	snoRNA:Psi28S-291	snoRNA		-0.514416	0.35484	0.566267	-0.433673
FBgn0032430	Trm1	protein_coding	tRNA methyltransferase 1	-0.438905	0.00264161	0.02356	-0.433311
FBgn0032465	Yip1d1	protein_coding	Yip1 domain-containing 1	-0.453232	0.102411	0.277907	-0.433056
FBgn0261394	Prosalpha3	protein_coding	Proteasome alpha3 subunit	-0.443357	0.0255077	0.115812	-0.433024
FBgn0023511	Edem1	protein_coding	ER degradation enhancer, mannosidase alpha-like 1	-0.459759	0.160841	0.361354	-0.431706
FBgn0003884	alphaTub84B	protein_coding	alpha-Tubulin at 84B	-0.439102	0.00959109	0.060678	-0.431588
FBgn0004463	Polr3B	protein_coding	RNA polymerase III subunit B	-0.444046	0.0420355	0.158759	-0.431585
FBgn0004643	Zw10	protein_coding	Zeste-white 10	-0.452373	0.111161	0.292348	-0.43133
FBgn0027291	Idh3a	protein_coding	Isocitrate dehydrogenase 3a	-0.435261	0.000546143	0.00708529	-0.431119
FBgn0011771	Hem	protein_coding	HEM-protein	-0.441729	0.0291563	0.125247	-0.431023
FBgn0023542	Nmd3	protein_coding	Nonsense-mediated mRNA 3	-0.43609	0.00196285	0.0189855	-0.430909
FBti0062701	INE-1{}4640	transposable_element		-0.804439	0.507155	0.691484	-0.430761
FBgn0030306	Spase25	protein_coding	Spase 25-subunit	-0.467745	0.216514	0.426014	-0.430509
FBgn0040071	tara	protein_coding	taranis	-0.442515	0.0405256	0.155256	-0.43035
FBgn0264546	CG43925	protein_coding		-0.71758	0.499162	0.685463	-0.430314
FBgn0266465	GckIII	protein_coding	Germinal centre kinase III	-0.458509	0.164025	0.365355	-0.430276
FBgn0260861	Trs23	protein_coding	TRAPP subunit 23	-0.446152	0.0724148	0.225927	-0.43009
FBgn0259166	CG42271	protein_coding		-0.438866	0.0177213	0.0918013	-0.429943
FBgn0030291	CG1738	protein_coding		-0.449994	0.105566	0.282425	-0.429908
FBgn0033844	bbc	protein_coding	bb in a boxcar	-0.442195	0.0419201	0.158752	-0.429894
FBgn0033686	Hen1	protein_coding	Hen1 methyltransferase	-0.455137	0.148498	0.347543	-0.429391
FBgn0015527	peng	protein_coding	penguin	-0.461929	0.192551	0.397618	-0.429341
FBgn0035435	PIG-C	protein_coding	Phosphatidylinositol glycan anchor biosynthesis class C	-0.456155	0.160797	0.361354	-0.428706
FBgn0261524	lic	protein_coding	licorne	-0.439593	0.0331068	0.136457	-0.428545
FBgn0052022	CG32022	protein_coding		-0.439638	0.03518	0.141439	-0.428337
FBgn0082945	snoRNA:Me28S-A2634b	snoRNA	snoRNA:Me28S-A2634b	-0.705926	0.501185	0.686538	-0.428079
FBgn0031320	CG5126	protein_coding		-0.439248	0.0355475	0.142275	-0.427928
FBgn0031836	CG11050	protein_coding		-0.449541	0.122546	0.31079	-0.427622
FBgn0027779	VhaSFD	protein_coding	Vacuolar H[+]-ATPase SFD subunit	-0.442822	0.0691463	0.219497	-0.427461
FBgn0032721	CG10602	protein_coding		-0.434312	0.00941998	0.0600492	-0.427072
FBgn0259171	Pde9	protein_coding	Phosphodiesterase 9	-0.442468	0.0718571	0.224875	-0.426851
FBgn0267109	asRNA:CR45549	ncRNA	antisense RNA:CR45549	-0.80457	0.510209	0.694597	-0.426783
FBgn0037621	M1BP	protein_coding	Motif 1 Binding Protein	-0.443363	0.0804263	0.240434	-0.426749
FBgn0032377	CG14937	protein_coding		-0.498428	0.345867	0.558562	-0.426726
FBgn0263236	SP1029	protein_coding	SP1029	-0.526832	0.399748	0.603795	-0.426697
FBgn0030456	CG4332	protein_coding		-0.440137	0.0544721	0.188861	-0.426606
FBgn0027615	OXA1L	protein_coding	OXA1L mitochondrial inner membrane protein	-0.459258	0.197506	0.403402	-0.426543
FBgn0053172	CG33172	protein_coding		-0.466195	0.235892	0.447857	-0.426394
FBgn0010416	TH1	protein_coding	TH1	-0.441562	0.0706598	0.222494	-0.426167
FBgn0035591	CG4611	protein_coding		-0.443823	0.0919644	0.260828	-0.425944
FBgn0086672	snoRNA:Or-aca5	snoRNA	snoRNA:Or-aca5	-0.531398	0.408863	0.611989	-0.425715
FBgn0039116	CG10375	protein_coding		-0.436102	0.0300518	0.127968	-0.425686
FBgn0250874	ttm50	protein_coding	tiny tim 50	-0.430207	0.00131494	0.0142732	-0.425582
FBgn0028552	gammaSnap1	protein_coding	gamma Soluble NSF attachment protein 1	-0.439464	0.0584054	0.19823	-0.425568
FBgn0264922	Sumo	protein_coding	Small ubiquitin like modifier	-0.440396	0.0667706	0.214276	-0.425531
FBgn0035141	Cypl	protein_coding	Cyclophilin-like	-0.436796	0.0367159	0.145254	-0.425528
FBgn0031187	Usp2	protein_coding	Ubiquitin specific protease 2	-0.430605	0.00436045	0.0342611	-0.424732
FBgn0034925	CG5339	protein_coding		-0.439452	0.0679127	0.216533	-0.424555
FBgn0050390	Sgf29	protein_coding	SAGA-associated factor 29kDa	-0.434385	0.0274266	0.120646	-0.424409
FBgn0035235	CG7879	protein_coding		-0.433411	0.0206565	0.100983	-0.42439
FBgn0031144	CG1529	protein_coding		-0.43985	0.0731027	0.227136	-0.424371
FBgn0026433	Grip128	protein_coding	Grip128	-0.432856	0.0181743	0.0931379	-0.424227
FBgn0263047	CG43342	protein_coding		-0.491414	0.338401	0.551595	-0.424191
FBgn0058439	CG40439	protein_coding		-0.440113	0.0776539	0.235562	-0.424145
FBgn0034708	Vps35	protein_coding	Vacuolar protein sorting 35	-0.437046	0.0559482	0.19234	-0.423636
FBgn0039835	mRpL32	protein_coding	mitochondrial ribosomal protein L32	-0.442294	0.104187	0.280842	-0.423327
FBgn0027538	beta4GalNAcTA	protein_coding	beta1,4-N-acetylgalactosaminyltransferase A	-0.433128	0.0288764	0.124503	-0.423058
FBgn0022069	Nnp-1	protein_coding	Nnp-1	-0.4826	0.319238	0.534404	-0.422823
FBgn0039726	eIF2Balpha	protein_coding	eukaryotic translation initiation factor 2B subunit alpha	-0.440644	0.0965996	0.267842	-0.422653
FBgn0010786	l(3)02640	protein_coding	lethal (3) 02640	-0.426609	0.000772217	0.00936164	-0.422487
FBgn0038771	CG4390	protein_coding		-0.43233	0.0307497	0.129762	-0.422091
FBgn0001169	H	protein_coding	Hairless	-0.433577	0.0427152	0.160343	-0.42188
FBgn0019925	Surf4	protein_coding	Surfeit 4	-0.446295	0.152605	0.351955	-0.421486
FBgn0010583	dock	protein_coding	dreadlocks	-0.424709	0.000193782	0.00302894	-0.421392
FBgn0263852	Dad1	protein_coding	Defender against apoptotic cell death 1	-0.440964	0.114062	0.297541	-0.421123
FBgn0033473	CG12128	protein_coding		-0.43656	0.0775639	0.235489	-0.420979
FBgn0262893	CG43248	protein_coding		-0.464052	0.260595	0.474584	-0.420822
FBgn0035401	Alg2	protein_coding	ALG2, alpha-1,3/1,6-mannosyltransferase	-0.454822	0.215759	0.425064	-0.420531
FBgn0035703	Bulli	protein_coding	Bulli	-0.433218	0.0556652	0.191705	-0.420172
FBgn0262716	Arp3	protein_coding	Actin-related protein 3	-0.425412	0.00378699	0.031002	-0.419918
FBgn0041781	SCAR	protein_coding	SCAR	-0.434027	0.0657416	0.212136	-0.419884
FBgn0030467	CG1764	protein_coding		-0.426881	0.0103045	0.0636791	-0.419836
FBgn0027330	l(1)G0020	protein_coding	lethal (1) G0020	-0.500164	0.375493	0.585204	-0.419827
FBgn0038279	Sdr	protein_coding	Secreted decoy of InR	-0.755986	0.518009	0.701191	-0.419816
FBgn0267452	asRNA:CR45802	ncRNA	antisense RNA:CR45802	-0.839677	0.518705	0.70158	-0.419528
FBgn0034230	CG4853	protein_coding		-0.428119	0.0203505	0.100041	-0.419463
FBgn0032517	CG7099	protein_coding		-0.431144	0.0489201	0.17561	-0.418978
FBgn0262871	lute	protein_coding	lute	-0.449953	0.198438	0.404396	-0.418961
FBgn0032988	Tif-IA	protein_coding	Tif-IA	-0.425632	0.00917328	0.0587963	-0.418861
FBgn0032690	CG10333	protein_coding		-0.424675	0.00516641	0.0387249	-0.418821
FBgn0035630	CG10576	protein_coding		-0.421004	9.03369e-06	0.000223152	-0.418721
FBgn0037943	CG14722	protein_coding		-0.425699	0.0108395	0.0656397	-0.418616
FBgn0036847	CNPYb	protein_coding	Canopy b	-0.426396	0.0153187	0.0828706	-0.418553
FBgn0036681	Obp73a	protein_coding	Odorant-binding protein 73a	-5.49631	0.178798	0.381557	-0.418068
FBgn0001220	Hsc70-5	protein_coding	Heat shock protein 70 cognate 5	-0.425067	0.0105913	0.0648829	-0.418061
FBgn0031021	ND-18	protein_coding	NADH dehydrogenase (ubiquinone) 18 kDa subunit	-0.429789	0.048634	0.174835	-0.417769
FBgn0052590	CG32590	protein_coding		-0.44865	0.199691	0.406067	-0.417741
FBgn0265830	lncRNA:CR44619	ncRNA	long non-coding RNA:CR44619	-0.505415	0.392596	0.597715	-0.417557
FBgn0261437	CSN8	protein_coding	COP9 signalosome subunit 8	-0.429428	0.0481606	0.173773	-0.417491
FBgn0000562	egl	protein_coding	egalitarian	-0.455941	0.245945	0.458819	-0.417061
FBgn0083989	snoRNA:Me28S-C3420b	snoRNA	snoRNA:Me28S-C3420b	-0.784254	0.52139	0.70308	-0.416706
FBgn0030088	Arfrp1	protein_coding	ADP-ribosylation factor related protein 1	-0.438576	0.137614	0.334045	-0.416583
FBgn0260748	CG5004	protein_coding		-0.433973	0.0989084	0.271647	-0.416538
FBgn0033540	Elp2	protein_coding	Elongator complex protein 2	-0.441643	0.165404	0.366704	-0.416147
FBgn0000625	eyg	protein_coding	eyegone	-0.445554	0.194197	0.399451	-0.415945
FBgn0037073	Tsr1	protein_coding	Tsr1 ribosome assembly factor	-0.423098	0.0148836	0.0811535	-0.4155
FBgn0040066	wds	protein_coding	will die slowly	-0.42496	0.0295954	0.126484	-0.415361
FBgn0000173	ben	protein_coding	bendless	-0.423911	0.0217775	0.104587	-0.415321
FBgn0015790	Rab11	protein_coding	Rab11	-0.433545	0.107935	0.286633	-0.415268
FBgn0035624	Eaf6	protein_coding	Esa1-associated factor 6	-0.422371	0.0127044	0.0732578	-0.415144
FBgn0030990	CG7556	protein_coding		-0.434986	0.122711	0.310903	-0.415043
FBgn0037998	Cog1	protein_coding	Component of oligomeric golgi complex 1	-0.438659	0.154781	0.355087	-0.414815
FBgn0032819	CG10463	protein_coding		-0.469878	0.317234	0.532778	-0.414742
FBgn0037087	CG7519	protein_coding		-0.424204	0.0296941	0.126722	-0.414644
FBgn0028836	CSN7	protein_coding	COP9 signalosome subunit 7	-0.4214	0.011077	0.0667077	-0.414491
FBgn0261609	eIF2alpha	protein_coding	eukaryotic translation initiation factor 2 subunit alpha	-0.425941	0.0465855	0.169656	-0.414443
FBgn0035473	mge	protein_coding	maggie	-0.427778	0.0658534	0.212379	-0.414217
FBgn0024321	NK7.1	protein_coding	NK7.1	-0.544002	0.452758	0.64802	-0.414116
FBgn0262854	CG43218	protein_coding		-1.34784	0.500621	0.686005	-0.413949
FBgn0039561	mfrn	protein_coding	mitoferrin	-0.417453	0.000431319	0.00582719	-0.413924
FBgn0015829	TfIIEbeta	protein_coding	Transcription factor IIEbeta	-0.420028	0.00844456	0.0554908	-0.413653
FBgn0032006	Pvr	protein_coding	PDGF- and VEGF-receptor related	-0.430232	0.0963708	0.267587	-0.413477
FBgn0031696	Bub1	protein_coding	Bub1 kinase	-0.42317	0.034394	0.139709	-0.413153
FBgn0014029	Septin2	protein_coding	Septin 2	-0.449296	0.238526	0.450263	-0.413053
FBgn0035248	CG13919	protein_coding		-0.452141	0.256	0.469066	-0.412642
FBgn0038585	Non3	protein_coding	Novel nucleolar protein 3	-0.434646	0.149458	0.34826	-0.411998
FBgn0004103	Pp1-87B	protein_coding	Protein phosphatase 1 at 87B	-0.416167	0.00129571	0.0141036	-0.411988
FBgn0284249	Adf1	protein_coding	Adh transcription factor 1	-0.41885	0.0115383	0.0687317	-0.411986
FBgn0029629	eIF3g1	protein_coding	eukaryotic translation initiation factor 3 subunit g1	-0.421633	0.0342045	0.139471	-0.411746
FBgn0029867	CG3847	protein_coding		-0.415578	0.00153175	0.0159582	-0.411289
FBgn0023519	mRpL16	protein_coding	mitochondrial ribosomal protein L16	-0.417395	0.00856081	0.0559412	-0.411117
FBgn0037883	Dph3	protein_coding	Diphthamide biosynthesis 3	-0.430338	0.127005	0.318502	-0.410574
FBgn0026738	CG7857	protein_coding		-0.415689	0.00395998	0.0320157	-0.410509
FBgn0033899	CG13016	protein_coding		-0.424454	0.0748872	0.230421	-0.410339
FBgn0045063	fdl	protein_coding	fused lobes	-0.413305	0.000438228	0.00591179	-0.409872
FBgn0267124	lncRNA:CR45564	ncRNA	long non-coding RNA:CR45564	-0.791699	0.529368	0.710044	-0.40983
FBgn0086601	snoRNA:Psi28S-3327c	snoRNA	snoRNA:Psi28S-3327c	-0.940532	0.530371	0.710505	-0.40958
FBgn0032729	L2HGDH	protein_coding	L-2-hydroxyglutarate dehydrogenase	-0.423586	0.0757292	0.232158	-0.409483
FBgn0263977	Tim17b	protein_coding	Translocase of the inner mitochondrial membrane 17b	-0.417293	0.02037	0.100041	-0.409268
FBgn0031260	Spp	protein_coding	Signal peptide peptidase	-0.433378	0.165217	0.366447	-0.409243
FBgn0031403	CG15387	protein_coding		-0.425928	0.100779	0.274815	-0.409238
FBgn0021768	nudC	protein_coding	nudC	-0.422095	0.0640506	0.208748	-0.409224
FBgn0028670	Vha100-2	protein_coding	Vacuolar H[+] ATPase 100kD subunit 2	-0.432309	0.15737	0.358458	-0.409177
FBgn0029503	mora	protein_coding	morgana	-0.416781	0.0189663	0.095862	-0.408964
FBgn0034210	Camp	protein_coding	Cathelicidin-like antimicrobial protein	-0.431646	0.154401	0.354753	-0.408918
FBgn0028425	JhI-21	protein_coding	Juvenile hormone Inducible-21	-0.423751	0.0835733	0.246415	-0.408903
FBgn0004435	Galphaq	protein_coding	G protein alpha q subunit	-0.429915	0.140921	0.338067	-0.408826
FBgn0053111	CG33111	protein_coding		-0.421625	0.0637457	0.208319	-0.40882
FBgn0038390	Rbf2	protein_coding	Retinoblastoma-family protein 2	-0.459272	0.311011	0.526344	-0.408666
FBgn0037185	CG11367	protein_coding		-0.434435	0.181179	0.384567	-0.408369
FBgn0037232	Suv3	protein_coding	Suv3 helicase	-0.413607	0.00465354	0.0358668	-0.408323
FBgn0028467	Ube4A	protein_coding	Ubiquitination factor E4A	-0.429235	0.140371	0.337646	-0.408298
FBgn0035960	CG4942	protein_coding		-0.429877	0.146343	0.34521	-0.408223
FBgn0032919	pths	protein_coding	porthos	-0.456529	0.303063	0.519492	-0.408169
FBgn0031904	CG5149	protein_coding		-0.414083	0.00792311	0.0529547	-0.408068
FBgn0039186	CG5746	protein_coding		-0.41023	1.96463e-05	0.000449831	-0.407946
FBgn0036516	CG7656	protein_coding		-0.434102	0.183969	0.38768	-0.407784
FBgn0034047	cGlr1	protein_coding	cGAS-like receptor 1	-0.548653	0.470013	0.663178	-0.40747
FBgn0032407	Pex19	protein_coding	Peroxin 19	-0.415214	0.0194634	0.0973002	-0.407419
FBgn0031776	Pfdn1	protein_coding	Prefoldin 1	-0.415703	0.0233752	0.109392	-0.407405
FBgn0261797	Dhc64C	protein_coding	Dynein heavy chain 64C	-0.423369	0.0977674	0.269572	-0.407253
FBgn0029789	PGAP1	protein_coding	Post-GPI attachment to proteins 1	-0.420231	0.0670823	0.214865	-0.40724
FBgn0020369	Rpt6	protein_coding	Regulatory particle triple-A ATPase 6	-0.418193	0.049191	0.176189	-0.407049
FBgn0030502	tth	protein_coding	toothrin	-0.415681	0.0268694	0.119179	-0.406985
FBgn0033017	CG10465	protein_coding		-0.416698	0.0387937	0.150877	-0.40668
FBgn0026777	Rad23	protein_coding	Rad23	-0.416458	0.0368374	0.1455	-0.406655
FBgn0024998	CG2685	protein_coding		-0.415312	0.0271628	0.119881	-0.406603
FBgn0027841	CstF64	protein_coding	Cleavage stimulation factor 64 kD subunit	-0.415506	0.0288446	0.124501	-0.4066
FBgn0035754	MED4	protein_coding	Mediator complex subunit 4	-0.41527	0.0269427	0.119369	-0.406592
FBgn0038223	Afti	protein_coding	Aftiphilin	-0.431886	0.1798	0.382818	-0.406408
FBgn0261985	Ptpmeg	protein_coding	Protein tyrosine phosphatase Meg	-0.412522	0.00944049	0.0601145	-0.406304
FBgn0030447	CG2200	protein_coding		-0.424833	0.122396	0.310709	-0.40624
FBgn0027872	rdgBbeta	protein_coding	rdgBbeta	-0.472297	0.36375	0.574288	-0.406231
FBgn0030943	Nup35	protein_coding	Nucleoporin 35kDa	-0.413772	0.0194544	0.0973002	-0.406059
FBgn0002069	AspRS	protein_coding	Aspartyl-tRNA synthetase	-0.414299	0.0250863	0.114743	-0.405888
FBgn0035702	CG10147	protein_coding		-0.417104	0.0529929	0.185388	-0.405682
FBgn0025635	Hinfp	protein_coding	Histone H4 transcription factor	-0.411069	0.00550572	0.040619	-0.405679
FBgn0039507	mrt	protein_coding	martik	-0.412414	0.0152917	0.0828079	-0.405312
FBgn0014184	Oda	protein_coding	Ornithine decarboxylase antizyme	-0.411518	0.01156	0.0687909	-0.405001
FBgn0026080	Tip60	protein_coding	Tat interactive protein 60kDa	-0.42158	0.106863	0.284977	-0.404824
FBgn0037707	RnpS1	protein_coding	RNA-binding protein S1	-0.419421	0.0866869	0.252394	-0.404738
FBgn0036191	Sugb	protein_coding	Sugar baby	-0.451532	0.30427	0.520724	-0.404427
FBgn0037435	CG18048	protein_coding		-0.414635	0.0444348	0.164377	-0.404217
FBgn0243511	psidin	protein_coding	phagocyte signaling impaired	-0.410811	0.0168535	0.088877	-0.403586
FBgn0010215	alpha-Cat	protein_coding	alpha Catenin	-0.406041	0.000101534	0.001798	-0.403372
FBgn0030890	CG7536	protein_coding		-0.414771	0.0589686	0.199329	-0.402997
FBgn0035370	Non2	protein_coding	Novel nucleolar protein 2	-0.406894	0.00249021	0.022595	-0.402479
FBgn0033377	Pgm2a	protein_coding	Phosphoglucomutase 2a	-0.407641	0.00666088	0.0465442	-0.40214
FBgn0286027	Rnmt	protein_coding	RNA guanine-7 methyltransferase	-0.405846	0.00103061	0.0118217	-0.402117
FBgn0267739	asRNA:CR46070	ncRNA	antisense RNA:CR46070	-0.486492	0.410079	0.613184	-0.40195
FBgn0036272	Sms	protein_coding	Spermine synthase	-0.423812	0.16084	0.361354	-0.40163
FBgn0027053	CSN5	protein_coding	COP9 signalosome subunit 5	-0.40483	0.000566076	0.00727643	-0.401474
FBgn0027329	CCT6	protein_coding	Chaperonin containing TCP1 subunit 6	-0.412492	0.0539878	0.187835	-0.401355
FBgn0015245	Hsp60A	protein_coding	Heat shock protein 60A	-0.458858	0.347103	0.55941	-0.401284
FBgn0026873	MED18	protein_coding	Mediator complex subunit 18	-0.409775	0.0290109	0.124989	-0.40121
FBgn0083983	mRpL34	protein_coding	mitochondrial ribosomal protein L34	-0.422048	0.150227	0.34915	-0.401174
FBgn0042083	Mccc2	protein_coding	Methylcrotonoyl-CoA carboxylase 2	-0.40829	0.0171977	0.0898032	-0.401152
FBgn0022349	CG1910	protein_coding		-0.40933	0.030644	0.129502	-0.400628
FBgn0000053	Gart	protein_coding	GART trifunctional enzyme	-0.422306	0.161774	0.362753	-0.400251
FBgn0283525	l(2)10685	protein_coding	lethal (2) 10685	-0.412535	0.0721673	0.225587	-0.399779
FBgn0259982	Uxt	protein_coding	Uxt prefoldin-like subunit	-0.411097	0.0584973	0.198267	-0.399669
FBgn0033883	CG16935	protein_coding		-0.408105	0.028791	0.124316	-0.399668
FBgn0036990	mRpL15	protein_coding	mitochondrial ribosomal protein L15	-0.410226	0.0500803	0.178556	-0.39962
FBgn0036187	RIOK1	protein_coding	RIO kinase 1	-0.446477	0.311809	0.52699	-0.399543
FBgn0040534	Sf3b5	protein_coding	Splicing factor 3b subunit 5	-0.428658	0.218706	0.428536	-0.399358
FBgn0031217	CG11377	protein_coding		-0.411863	0.0702946	0.221821	-0.399341
FBgn0023094	cyc	protein_coding	cycle	-0.413183	0.0892691	0.256543	-0.398901
FBgn0265434	NA	NA	NA	-0.426196	0.205956	0.413592	-0.398821
FBgn0011291	Taf11	protein_coding	TBP-associated factor 11	-0.404693	0.00943853	0.0601145	-0.398818
FBgn0051111	CG31111	protein_coding		-0.415013	0.115628	0.300157	-0.398258
FBgn0034661	tpr	protein_coding	tracheal-prostasin	-0.977028	0.539682	0.717661	-0.397762
FBgn0033993	CG8089	protein_coding		-0.428782	0.233046	0.445257	-0.397685
FBgn0030451	CG15717	protein_coding		-0.428164	0.230269	0.442097	-0.397561
FBgn0050077	Blos1	protein_coding	Biogenesis of lysosome-related organelles complex 1, subunit 1	-0.4189	0.165234	0.366447	-0.397008
FBgn0023510	Rbcn-3B	protein_coding	Rabconnectin-3B	-0.422901	0.197975	0.403871	-0.396996
FBgn0045862	btz	protein_coding	barentsz	-0.409174	0.0714993	0.224004	-0.396789
FBgn0053558	mim	protein_coding	missing-in-metastasis	-0.41038	0.0855055	0.24997	-0.396701
FBgn0017577	Mcm5	protein_coding	Minichromosome maintenance 5	-0.411974	0.104002	0.280446	-0.396563
FBgn0267336	Glut4EF	protein_coding	Glucose transporter 4 enhancer factor	-0.44418	0.320093	0.534886	-0.396449
FBgn0035211	CG2211	protein_coding		-0.40558	0.0379966	0.148882	-0.396402
FBgn0033777	CG17574	protein_coding		-0.432699	0.266642	0.48129	-0.396378
FBgn0039204	CG6607	protein_coding		-0.410277	0.0890465	0.256295	-0.396308
FBgn0010894	sinu	protein_coding	sinuous	-0.398616	0.000141817	0.00233173	-0.395982
FBgn0034259	P32	protein_coding	P32	-0.420891	0.192263	0.397301	-0.395951
FBgn0028476	Usp1	protein_coding	Ubiquitin specific protease 1	-0.40844	0.0745811	0.229901	-0.39586
FBgn0284257	Ttd14	protein_coding	TRPL translocation defect 14	-0.411455	0.107208	0.285699	-0.395827
FBgn0039163	CG5515	protein_coding		-0.405012	0.0398039	0.15324	-0.395709
FBgn0029958	Pdp	protein_coding	Pyruvate dehydrogenase phosphatase	-0.405284	0.0430846	0.161151	-0.395661
FBgn0010380	AP-1-2beta	protein_coding	Adaptor Protein complex 1/2, beta subunit	-0.418855	0.180238	0.383542	-0.395487
FBgn0034225	veil	protein_coding	veil	-0.423536	0.216668	0.426102	-0.395445
FBgn0038206	twf	protein_coding	twinfilin	-0.420317	0.193553	0.398774	-0.395331
FBgn0003964	usp	protein_coding	ultraspiracle	-0.414808	0.149559	0.348358	-0.395006
FBgn0033998	row	protein_coding	relative of woc	-0.403339	0.0308124	0.129853	-0.394991
FBgn0052075	CG32075	protein_coding		-0.40404	0.0395973	0.152949	-0.394827
FBgn0038307	mRpS10	protein_coding	mitochondrial ribosomal protein S10	-0.420364	0.200902	0.407681	-0.394605
FBgn0083986	CG34150	protein_coding		-0.41675	0.174672	0.377313	-0.394272
FBgn0266679	lncRNA:CR45169	ncRNA	long non-coding RNA:CR45169	-0.532453	0.48599	0.676339	-0.39416
FBgn0031607	Secp43	protein_coding	tRNA Selenocysteine associated protein	-0.400895	0.0187214	0.0948858	-0.393953
FBgn0263987	spoon	protein_coding	spoonbill	-0.399473	0.0100442	0.0626546	-0.393728
FBgn0030504	CG2691	protein_coding		-0.4137	0.153412	0.35325	-0.393701
FBgn0050159	CG30159	protein_coding		-0.400728	0.0197555	0.0982715	-0.39368
FBgn0010504	kermit	protein_coding	kermit	-0.4113	0.131429	0.325462	-0.393593
FBgn0265298	SC35	protein_coding	SR family splicing factor SC35	-0.396209	0.000272032	0.00400632	-0.393385
FBgn0003330	Sce	protein_coding	Sex combs extra	-0.404849	0.0656454	0.211954	-0.393331
FBgn0038515	CG5823	protein_coding		-0.409617	0.119623	0.306141	-0.393133
FBgn0051155	Polr2G	protein_coding	RNA polymerase II subunit G	-0.405805	0.0795024	0.238638	-0.393056
FBgn0029885	CG3224	protein_coding		-0.396391	0.000909873	0.01072	-0.392989
FBgn0284243	betaTub56D	protein_coding	beta-Tubulin at 56D	-0.396461	0.00104902	0.0119743	-0.392975
FBgn0030792	CG4789	protein_coding		-0.402307	0.0434414	0.162134	-0.392862
FBgn0038811	Pus1	protein_coding	Pseudouridine synthase 1	-0.416198	0.187328	0.391523	-0.392556
FBgn0019660	lncRNA:roX2	ncRNA	long non-coding RNA on the X 2	-0.417258	0.199749	0.406115	-0.392153
FBgn0014869	Pglym78	protein_coding	Phosphoglyceromutase 78	-0.406071	0.094594	0.265317	-0.392064
FBgn0024362	Naa30A	protein_coding	N(alpha)-acetyltransferase 30 A	-0.398039	0.0131176	0.0745767	-0.391923
FBgn0011570	cpb	protein_coding	capping protein beta	-0.407397	0.111201	0.292354	-0.391879
FBgn0038332	CG6136	protein_coding		-0.407737	0.115117	0.29942	-0.391842
FBgn0043010	Fsn	protein_coding	F-box synaptic protein	-0.404007	0.0745637	0.229901	-0.391825
FBgn0011336	Stt3B	protein_coding	Catalytic subunit 3B of the oligosaccharyltransferase complex	-0.412381	0.161725	0.362714	-0.391796
FBgn0034970	yki	protein_coding	yorkie	-0.412413	0.162245	0.363189	-0.391772
FBgn0028292	ric8a	protein_coding	ric8a	-0.408958	0.129286	0.322405	-0.391719
FBgn0037614	TMEM216	protein_coding	Transmembrane protein 216	-0.414155	0.178915	0.381557	-0.391656
FBgn0030672	CG9281	protein_coding		-0.396179	0.00419847	0.033346	-0.391633
FBgn0033315	beta3GalTII	protein_coding	beta-1,3-Galactosyltransferase II	-0.421078	0.233298	0.445507	-0.391565
FBgn0015561	unpg	protein_coding	unplugged	-1.40884	0.513285	0.697153	-0.39146
FBgn0035372	CG12093	protein_coding		-0.418561	0.217265	0.426822	-0.391336
FBgn0033549	mms4	protein_coding	Methyl methanesulfonate sensitivity 4	-0.502911	0.466909	0.660741	-0.391057
FBgn0031573	CG3407	protein_coding		-0.405214	0.098187	0.270262	-0.39099
FBgn0033400	CG2063	protein_coding		-0.395765	0.00560143	0.0410346	-0.390929
FBgn0033703	CG13170	protein_coding		-0.593223	0.524708	0.705893	-0.390868
FBgn0039521	CG5402	protein_coding		-0.404726	0.0984706	0.270725	-0.39054
FBgn0032005	Snx6	protein_coding	Sorting nexin 6	-0.403961	0.0966667	0.267952	-0.389999
FBgn0050091	CG30091	protein_coding		-0.446225	0.362255	0.573183	-0.389879
FBgn0039836	CG1750	protein_coding		-0.407248	0.133361	0.328859	-0.389871
FBgn0038722	Nup58	protein_coding	Nucleoporin 58kD	-0.40335	0.0914629	0.260247	-0.38987
FBgn0002723	Met	protein_coding	Methoprene-tolerant	-0.424933	0.27081	0.486024	-0.389863
FBgn0013726	pnut	protein_coding	peanut	-0.398904	0.0425994	0.16001	-0.389766
FBgn0028663	VhaM9.7-b	protein_coding	Vacuolar H[+] ATPase M9.7 subunit b	-0.406069	0.123374	0.311975	-0.389686
FBgn0035982	CG4461	protein_coding		-2.62172	0.410013	0.613163	-0.389675
FBgn0000181	bic	protein_coding	bicaudal	-0.396326	0.022192	0.105927	-0.389244
FBgn0001330	kz	protein_coding	kurz	-0.443261	0.355809	0.567503	-0.389228
FBgn0064766	CG7600	protein_coding		-0.411367	0.181502	0.385044	-0.389061
FBgn0031822	Phf5a	protein_coding	PHD finger protein 5a	-0.412429	0.190746	0.395888	-0.389055
FBgn0029898	CG14439	protein_coding		-0.550624	0.509796	0.694267	-0.388978
FBgn0032378	CycY	protein_coding	Cyclin Y	-0.390512	9.93431e-05	0.00176991	-0.388144
FBgn0037001	ND-39	protein_coding	NADH dehydrogenase (ubiquinone) 39 kDa subunit	-0.396725	0.038491	0.15026	-0.388086
FBgn0035831	Pop4	protein_coding	POP4 ribonuclease P/MRP subunit	-0.410386	0.186291	0.39019	-0.38778
FBgn0040493	grsm	protein_coding	granny smith	-0.398852	0.0666362	0.213962	-0.387747
FBgn0032217	CG4972	protein_coding		-0.39834	0.0616186	0.204923	-0.387675
FBgn0036096	CG8003	protein_coding		-0.392988	0.00978857	0.0615289	-0.387551
FBgn0035965	Use1	protein_coding	Unconventional SNARE in the ER 1	-0.409796	0.187228	0.391522	-0.387182
FBgn0038331	Ccm3	protein_coding	Cerebral cavernous malformation 3	-0.391632	0.00597901	0.043054	-0.386873
FBgn0085423	GramD1B	protein_coding	GRAM domain containing 1B	-0.414402	0.227836	0.439479	-0.386791
FBgn0034918	Pym	protein_coding	Partner of Y14 and Mago	-0.394219	0.0276499	0.121252	-0.386714
FBgn0037382	Hpr1	protein_coding	Hpr1	-0.391779	0.00828616	0.0548121	-0.386619
FBgn0052636	lncRNA:CR32636	ncRNA	long non-coding RNA:CR32636	-0.454523	0.401995	0.605636	-0.38603
FBgn0038805	TFAM	protein_coding	mitochondrial transcription factor A	-0.389842	0.00502723	0.0379242	-0.385333
FBgn0037550	CG9667	protein_coding		-0.394182	0.0438546	0.163105	-0.385255
FBgn0011584	Trp1	protein_coding	Translocation protein 1	-0.40599	0.173992	0.376538	-0.385208
FBgn0040394	CG16903	protein_coding		-0.390482	0.00961368	0.0607554	-0.385173
FBgn0045035	tefu	protein_coding	telomere fusion	-0.409864	0.208499	0.416654	-0.385131
FBgn0032671	JMJD4	protein_coding	Jumonji domain containing 4	-0.393735	0.0414227	0.157611	-0.385039
FBgn0036462	mRpL39	protein_coding	mitochondrial ribosomal protein L39	-0.38865	0.00239346	0.0219379	-0.384828
FBgn0016715	Reg-2	protein_coding	Rhythmically expressed gene 2	-0.429644	0.328792	0.543183	-0.384721
FBgn0039404	CG14543	protein_coding		-0.392348	0.0316865	0.132342	-0.384578
FBgn0027786	Mtch	protein_coding	Mitochondrial carrier homolog 1	-0.393912	0.0532867	0.186194	-0.384242
FBgn0032050	CG13096	protein_coding		-0.416369	0.263771	0.478533	-0.384156
FBgn0033842	cbc	protein_coding	crowded by cid	-0.391566	0.0284122	0.123225	-0.384134
FBgn0265464	Traf6	protein_coding	TNF-receptor-associated factor 6	-0.398325	0.110386	0.290864	-0.383853
FBgn0032509	CG6523	protein_coding		-0.389219	0.0132554	0.0751056	-0.383481
FBgn0024889	Kap-alpha1	protein_coding	karyopherin alpha1	-0.388344	0.00893758	0.0576639	-0.383219
FBgn0261286	Mat89Ba	protein_coding	Maternal transcript 89Ba	-0.433165	0.351635	0.563221	-0.383207
FBgn0052675	Tango5	protein_coding	Transport and Golgi organization 5	-0.406597	0.203479	0.411163	-0.382923
FBgn0260008	UQCR-11	protein_coding	Ubiquinol-cytochrome c reductase 11 kDa subunit	-0.395429	0.0891085	0.256365	-0.382888
FBgn0036915	Prp3	protein_coding	Precursor RNA processing 3	-0.38527	0.00014319	0.002351	-0.382886
FBgn0011603	ine	protein_coding	inebriated	-0.39765	0.117129	0.302288	-0.382723
FBgn0026634	Cog2	protein_coding	Component of oligomeric golgi complex 2	-0.40038	0.149215	0.348152	-0.382539
FBgn0036306	CG10973	protein_coding		-0.390054	0.034315	0.139709	-0.382188
FBgn0052344	CG32344	protein_coding		-0.406828	0.214583	0.423504	-0.382013
FBgn0030925	Hayan	protein_coding	Hayan	-0.397735	0.127325	0.318939	-0.382
FBgn0033547	CG12935	protein_coding		-0.405691	0.209293	0.417468	-0.381611
FBgn0267819	asRNA:CR46144	ncRNA	antisense RNA:CR46144	-0.541314	0.517339	0.700562	-0.381601
FBgn0036298	nst	protein_coding	nesthocker	-0.391798	0.0623986	0.206056	-0.381581
FBgn0038343	Trissin	protein_coding	Trissin	-0.734458	0.556707	0.730269	-0.381494
FBgn0284245	eEF1alpha1	protein_coding	eukaryotic translation elongation factor 1 alpha 1	-0.398878	0.148036	0.346739	-0.381331
FBgn0259704	Nsun5	protein_coding	Nop2/Sun-like domain containing protein 5	-0.390921	0.0581497	0.197763	-0.381099
FBgn0033635	Prip	protein_coding	Prip	-0.420647	0.311526	0.526652	-0.380922
FBgn0035533	Cip4	protein_coding	Cdc42-interacting protein 4	-0.433647	0.366571	0.577519	-0.380716
FBgn0085478	Zdhhc8	protein_coding	Zinc finger DHHC-type containing 8	-0.391341	0.0684619	0.217796	-0.380701
FBgn0250816	AGO3	protein_coding	Argonaute 3	-0.418103	0.300808	0.517216	-0.380601
FBgn0037657	hyx	protein_coding	hyrax	-0.382701	6.95229e-05	0.00131491	-0.380565
FBgn0032219	CG4995	protein_coding		-0.409689	0.251931	0.465101	-0.380318
FBgn0037543	CG10903	protein_coding		-0.387292	0.02793	0.121945	-0.380141
FBgn0026324	Taf10b	protein_coding	TBP-associated factor 10b	-0.393442	0.103499	0.279737	-0.380006
FBgn0030802	DENR	protein_coding	Density regulated protein	-0.392826	0.0972423	0.269115	-0.379918
FBgn0039639	Alg13	protein_coding	Alg13 UDP-N-acetylglucosaminyltransferase subunit	-0.411883	0.274292	0.4895	-0.379328
FBgn0051072	Lerp	protein_coding	lysosomal enzyme receptor protein	-0.417947	0.308955	0.524586	-0.379303
FBgn0031287	CG4291	protein_coding		-0.39129	0.0867884	0.252583	-0.3793
FBgn0023197	Jon74E	protein_coding	Jonah 74E	-0.580617	0.538837	0.717327	-0.379293
FBgn0023537	CG17896	protein_coding		-0.396277	0.147486	0.34628	-0.379105
FBgn0039323	CG10559	protein_coding		-0.392651	0.108831	0.288283	-0.378892
FBgn0264443	CG43861	protein_coding		-0.42289	0.335721	0.549136	-0.378786
FBgn0265890	lncRNA:CR44679	ncRNA	long non-coding RNA:CR44679	-0.535118	0.519245	0.701787	-0.378457
FBgn0038396	CG5013	protein_coding		-0.392406	0.1156	0.30015	-0.378161
FBgn0015794	Rab18	protein_coding	Rab18	-0.392225	0.114041	0.297541	-0.378122
FBgn0020909	Rtc1	protein_coding	Rtc1	-0.403645	0.228338	0.43983	-0.377998
FBgn0033871	CG13339	protein_coding		-0.395019	0.148446	0.347489	-0.377934
FBgn0264897	CG44088	protein_coding		-0.73799	0.562226	0.734044	-0.377425
FBgn0264907	CG44098	protein_coding		-0.465416	0.45534	0.650223	-0.377357
FBgn0026418	Hsc70Cb	protein_coding	Hsc70Cb	-0.383575	0.02077	0.101411	-0.377283
FBgn0033717	CG8839	protein_coding		-0.382081	0.00896938	0.0578054	-0.377194
FBgn0039306	RIOK2	protein_coding	RIO kinase 2	-0.400347	0.209219	0.417405	-0.37717
FBgn0036487	Prp31	protein_coding	Pre-mRNA processing factor 31	-0.381738	0.00733807	0.049927	-0.377106
FBgn0036500	CG7275	protein_coding		-0.397988	0.1911	0.395935	-0.376868
FBgn0033468	CG1418	protein_coding		-0.393569	0.147391	0.346168	-0.376741
FBgn0039732	CG15525	protein_coding		-0.395114	0.164687	0.366117	-0.37669
FBgn0038319	mRpL9	protein_coding	mitochondrial ribosomal protein L9	-0.386379	0.0635551	0.208019	-0.376488
FBgn0034503	MED8	protein_coding	Mediator complex subunit 8	-0.384896	0.0451131	0.165787	-0.37648
FBgn0039115	CG10214	protein_coding		-0.383832	0.0361601	0.144087	-0.376181
FBgn0015019	CCT3	protein_coding	Chaperonin containing TCP1 subunit 3	-0.390066	0.115246	0.299497	-0.376102
FBgn0264946	asRNA:CR44115	ncRNA	antisense RNA:CR44115	-0.523576	0.518749	0.70158	-0.375404
FBgn0263233	robls54B	protein_coding	roadblock similar 54B	-0.546083	0.530762	0.710856	-0.375159
[truncated: 9,725 more rows]

## Sheet: Downregulated genes p<0.05
ensembl_gene_id	external_gene_name	gene_biotype	description	log2FoldChange	pvalue	padj	log2FCshrink
FBgn0036468	CG13461	protein_coding		-5.86801	9.09014e-68	3.55213e-64	-5.50226
FBgn0033518	Prx2540-2	protein_coding	Peroxiredoxin 2540-2	-4.78042	7.32602e-32	4.29415e-29	-4.35964
FBgn0032184	CG13135	protein_coding		-11.8764	1.38502e-31	7.7317e-29	-6.47395
FBgn0266454	CG45079	protein_coding		-6.1111	7.99241e-31	3.7478e-28	-5.27463
FBgn0034329	BomS1	protein_coding	Bomanin Short 1	-8.869	2.19535e-29	9.5319e-27	-6.8608
FBgn0035398	Cht7	protein_coding	Chitinase 7	-1.42893	2.09839e-25	8.1998e-23	-1.41284
FBgn0266636	asRNA:CR45143	ncRNA	antisense RNA:CR45143	-4.11175	1.55858e-23	4.80821e-21	-3.74024
FBgn0025583	BomS2	protein_coding	Bomanin Short 2	-7.49409	1.76366e-23	5.16884e-21	-5.77373
FBgn0010388	Dro	protein_coding	Drosocin	-2.94039	5.1156e-23	1.42786e-20	-2.79247
FBgn0051202	alpha-Man-Ic	protein_coding	alpha-Mannosidase class I c	-5.31484	9.51766e-22	2.37395e-19	-4.52453
FBgn0036648	CG4098	protein_coding		-2.30311	5.90306e-21	1.41228e-18	-2.22275
FBgn0010222	Nmdmc	protein_coding	NAD-dependent methylenetetrahydrofolate dehydrogenase	-1.92759	1.1663e-19	2.31738e-17	-1.87651
FBgn0033520	Prx2540-1	protein_coding	Peroxiredoxin 2540-1	-4.45062	3.84449e-19	7.38835e-17	-3.89274
FBgn0034335	GstE1	protein_coding	Glutathione S transferase E1	-2.16033	1.655e-18	2.89576e-16	-2.08444
FBgn0262887	lncRNA:CR43242	ncRNA	long non-coding RNA:CR43242	-2.2446	2.70754e-18	4.60007e-16	-2.15874
FBgn0036470	EAChm	protein_coding	Enhancer of Acetyltransferase Chameau	-2.67513	7.55685e-18	1.2304e-15	-2.52895
FBgn0038467	AdSL	protein_coding	Adenylosuccinate Lyase	-0.874088	7.04254e-16	9.94695e-14	-0.867916
FBgn0260874	Ir76a	protein_coding	Ionotropic receptor 76a	-4.49329	8.81837e-16	1.23069e-13	-3.81151
FBgn0286828	dind	protein_coding	diamond	-0.860746	9.68036e-15	1.28958e-12	-0.854346
FBgn0030151	CG1354	protein_coding		-2.18713	1.0888e-14	1.40264e-12	-2.08692
FBgn0034451	TBCB	protein_coding	tubulin-binding cofactor B	-1.42096	1.40366e-14	1.7886e-12	-1.39228
FBgn0036806	Cyp12c1	protein_coding	Cytochrome P450 12c1	-3.97273	1.46116e-14	1.84185e-12	-3.4433
FBgn0035076	Ance-5	protein_coding	Ance-5	-1.95723	1.8758e-14	2.33936e-12	-1.88321
FBgn0260955	CG42587	protein_coding		-2.5222	9.52009e-14	1.12731e-11	-2.36087
FBgn0067905	Dso2	protein_coding	Daisho2	-5.70957	9.83653e-14	1.15314e-11	-4.28728
FBgn0036030	Prps	protein_coding	Phosphoribosyl pyrophosphate synthetase	-1.22239	1.34597e-13	1.54694e-11	-1.20254
FBgn0250785	vari	protein_coding	varicose	-0.758017	1.48766e-13	1.66094e-11	-0.753211
FBgn0287606	lncRNA:CR46475	ncRNA	long non-coding RNA:CR46475	-2.61603	8.99668e-13	9.39792e-11	-2.42282
FBgn0035348	CG16758	protein_coding		-1.81625	4.02914e-12	4.00285e-10	-1.74431
FBgn0036836	CG11619	protein_coding		-2.13329	9.87156e-12	9.0123e-10	-2.01464
FBgn0034328	BomBc1	protein_coding	Bomanin Bicipital 1	-7.3406	1.14783e-11	1.03508e-09	-4.68614
FBgn0034674	CG9304	protein_coding		-1.60002	1.19348e-11	1.06802e-09	-1.54805
FBgn0266322	asRNA:CR44987	ncRNA	antisense RNA:CR44987	-3.43105	1.2565e-11	1.10087e-09	-2.98605
FBgn0034011	CG8160	protein_coding		-2.82844	1.24089e-11	1.10087e-09	-2.56484
FBgn0040736	BomS3	protein_coding	Bomanin Short 3	-8.55726	1.3081e-11	1.13591e-09	-4.08669
FBgn0266405	CG45045	protein_coding		-2.5333	3.21256e-11	2.52757e-09	-2.33154
FBgn0266829	lncRNA:CR45291	ncRNA	long non-coding RNA:CR45291	-2.73236	1.90738e-10	1.42422e-08	-2.46395
FBgn0284248	Cyt-c-p	protein_coding	Cytochrome c proximal	-1.09755	2.37923e-10	1.7324e-08	-1.07797
FBgn0265499	asRNA:CR44368	ncRNA	antisense RNA:CR44368	-1.62783	4.73152e-10	3.24372e-08	-1.56351
FBgn0034909	pippin	protein_coding	pippin	-1.5507	7.21251e-10	4.79016e-08	-1.4937
FBgn0266449	Kr-h2	protein_coding	Kruppel homolog 2	-1.15504	7.23244e-10	4.79016e-08	-1.131
FBgn0014865	Mtk	protein_coding	Metchnikowin	-3.49392	8.83127e-10	5.75161e-08	-2.94323
FBgn0034814	CG9890	protein_coding		-0.968568	1.23509e-09	7.7844e-08	-0.953896
FBgn0267976	Tim23	protein_coding	Translocase of inner mitochondrial membrane 23	-0.605613	1.46413e-09	9.1786e-08	-0.601955
FBgn0038853	RhoGAP93B	protein_coding	Rho GTPase activating protein at 93B	-0.864688	1.62609e-09	1.01397e-07	-0.854055
FBgn0038787	CG4360	protein_coding		-0.652912	2.82447e-09	1.68935e-07	-0.648167
FBgn0051698	CG31698	protein_coding		-2.36995	4.35926e-09	2.55518e-07	-2.16112
FBgn0003748	Treh	protein_coding	Trehalase	-1.39529	5.29569e-09	3.07333e-07	-1.34881
FBgn0086673	CG13272	protein_coding		-1.46259	5.43058e-09	3.1361e-07	-1.4091
FBgn0015664	Dref	protein_coding	DNA replication-related element factor	-0.958927	9.45963e-09	5.2557e-07	-0.942996
FBgn0034883	Eglp2	protein_coding	Entomoglyceroporin 2	-2.69976	1.2096e-08	6.63312e-07	-2.3853
FBgn0261479	nero	protein_coding	nero	-0.596322	1.21652e-08	6.63312e-07	-0.59239
FBgn0037930	CG14715	protein_coding		-3.47289	1.68007e-08	8.84794e-07	-2.8541
FBgn0028402	Polr3E	protein_coding	RNA polymerase III subunit E	-0.778032	1.67533e-08	8.84794e-07	-0.769174
FBgn0263738	Ada2a	protein_coding	transcriptional Adaptor 2a	-1.00752	1.87374e-08	9.63412e-07	-0.988307
FBgn0039357	CG4743	protein_coding		-1.5309	1.96129e-08	9.99661e-07	-1.46531
FBgn0032961	CG1416	protein_coding		-0.984587	2.78864e-08	1.36783e-06	-0.966214
FBgn0012042	AttA	protein_coding	Attacin-A	-5.1167	3.00983e-08	1.46407e-06	-3.47173
FBgn0024804	Dbp80	protein_coding	Dead box protein 80	-0.728488	3.76523e-08	1.80162e-06	-0.720832
FBgn0038799	MFS9	protein_coding	Major Facilitator Superfamily Transporter 9	-2.48621	4.44591e-08	2.09315e-06	-2.21655
FBgn0051973	Cda5	protein_coding	Chitin deacetylase-like 5	-2.54029	4.54307e-08	2.13033e-06	-2.25404
FBgn0046253	CG3502	protein_coding		-1.32126	4.57218e-08	2.13544e-06	-1.27626
FBgn0036702	Afg3l2	protein_coding	AFG3 like matrix AAA peptidase subunit 2	-0.680368	5.25163e-08	2.42381e-06	-0.673986
FBgn0022338	dnk	protein_coding	deoxyribonucleoside kinase	-1.32807	5.43896e-08	2.50043e-06	-1.28191
FBgn0058160	CG40160	protein_coding		-0.684657	6.15549e-08	2.77542e-06	-0.678087
FBgn0024371	E2f2	protein_coding	E2F transcription factor 2	-1.31427	7.23649e-08	3.21339e-06	-1.26868
FBgn0037222	CG14642	protein_coding		-2.13873	8.92368e-08	3.88893e-06	-1.95308
FBgn0037652	CG11980	protein_coding		-0.912956	9.63142e-08	4.15631e-06	-0.897042
FBgn0003256	rl	protein_coding	rolled	-0.572029	9.57905e-08	4.15631e-06	-0.568069
FBti0019469	copia{}1467	transposable_element		-2.98966	9.75427e-08	4.18862e-06	-2.52828
FBgn0039241	CG11089	protein_coding		-1.1629	9.98996e-08	4.27417e-06	-1.13036
FBgn0038261	CG14856	protein_coding		-2.13322	1.08447e-07	4.60627e-06	-1.94647
FBgn0031418	CG3609	protein_coding		-1.74009	1.2415e-07	5.14731e-06	-1.63403
FBgn0032921	Mpp6	protein_coding	M-phase phosphoprotein 6	-1.47856	1.26433e-07	5.2006e-06	-1.41196
FBgn0040206	krz	protein_coding	kurtz	-0.566945	1.89513e-07	7.53107e-06	-0.562905
FBgn0037228	CG1092	protein_coding		-1.97866	2.04053e-07	8.08148e-06	-1.82125
FBgn0031512	CG15404	protein_coding		-2.38203	2.42051e-07	9.3649e-06	-2.11653
FBgn0036237	viaf	protein_coding	viral IAP-associated factor	-0.837444	2.54155e-07	9.80086e-06	-0.824266
FBgn0037999	CG4860	protein_coding		-1.14122	2.64346e-07	1.01604e-05	-1.10829
FBgn0040653	Dso1	protein_coding	Daisho1	-7.88089	3.04286e-07	1.16194e-05	-3.44662
FBgn0011202	dia	protein_coding	diaphanous	-1.15068	3.33195e-07	1.25194e-05	-1.1164
FBgn0267463	asRNA:CR45813	ncRNA	antisense RNA:CR45813	-3.2449	3.71496e-07	1.36951e-05	-2.63081
FBgn0037372	CG2091	protein_coding		-0.499706	3.7585e-07	1.38122e-05	-0.496793
FBgn0031261	nAChRbeta3	protein_coding	nicotinic Acetylcholine Receptor beta3	-1.49915	3.94674e-07	1.44586e-05	-1.42419
FBgn0040733	BomS6	protein_coding	Bomanin Short 6	-3.7332	4.29228e-07	1.55785e-05	-2.85506
FBgn0267795	Frl	protein_coding	Formin-like	-0.63783	4.81523e-07	1.72627e-05	-0.631684
FBgn0028507	CG3793	protein_coding		-0.755588	5.03412e-07	1.79924e-05	-0.745379
FBgn0036353	CG10171	protein_coding		-0.846237	5.80937e-07	2.06373e-05	-0.831794
FBgn0050421	Usp15-31	protein_coding	Ubiquitin specific protease 15/31	-0.977746	6.96596e-07	2.44497e-05	-0.95531
FBgn0032859	Arpc2	protein_coding	Actin-related protein 2/3 complex, subunit 2	-0.806646	7.24896e-07	2.52915e-05	-0.793903
FBgn0034858	eIF2Bdelta	protein_coding	eukaryotic translation initiation factor 2B subunit delta	-1.27034	7.79513e-07	2.69564e-05	-1.22162
FBgn0039994	conu	protein_coding	conundrum	-2.65435	8.14122e-07	2.79881e-05	-2.27078
FBgn0032162	CG4592	protein_coding		-1.34334	9.47597e-07	3.20135e-05	-1.2852
FBgn0261565	Lmpt	protein_coding	Limpet	-1.27594	1.03616e-06	3.47055e-05	-1.22552
FBgn0265703	lncRNA:CR44510	ncRNA	long non-coding RNA:CR44510	-2.67311	1.07371e-06	3.58608e-05	-2.27356
FBgn0035871	BI-1	protein_coding	Bax Inhibitor-1	-0.651249	1.1165e-06	3.70786e-05	-0.644268
FBgn0032929	Mcm10	protein_coding	Minichromosome maintenance 10	-0.913428	1.31557e-06	4.28401e-05	-0.894134
FBgn0243514	eater	protein_coding	eater	-1.47438	1.35661e-06	4.36911e-05	-1.39618
FBgn0038038	Sccpdh2	protein_coding	Saccheropin dehydrogenase 2	-1.73161	1.40932e-06	4.52642e-05	-1.6077
FBgn0034861	CG9815	protein_coding		-1.81249	1.47952e-06	4.71316e-05	-1.67083
FBgn0041342	Pcyt1	protein_coding	Phosphocholine cytidylyltransferase 1	-1.17	1.61741e-06	5.11074e-05	-1.12943
FBgn0040735	BomT2	protein_coding	Bomanin Tailed 2	-7.45531	1.77745e-06	5.52708e-05	-2.75929
FBti0060147	INE-1{}2086	transposable_element		-2.28198	1.8043e-06	5.59571e-05	-2.01023
FBgn0052056	scramb1	protein_coding	scramblase 1	-0.719623	1.98971e-06	6.10613e-05	-0.709772
FBti0019110	copia{}293	transposable_element		-3.90116	2.01978e-06	6.18222e-05	-2.83336
FBgn0038239	CG14850	protein_coding		-3.53772	2.05266e-06	6.24999e-05	-2.69368
FBgn0250753	kra	protein_coding	krasavietz	-0.574789	2.07889e-06	6.29737e-05	-0.569724
FBgn0032549	CG4650	protein_coding		-2.07904	2.14956e-06	6.49466e-05	-1.86611
FBgn0053465	CG33465	protein_coding		-2.49374	2.31165e-06	6.93081e-05	-2.14328
FBgn0263507	lncRNA:CR43496	ncRNA	long non-coding RNA:CR43496	-1.73241	2.4763e-06	7.34928e-05	-1.60273
FBgn0024920	Ts	protein_coding	Thymidylate synthase	-1.16576	2.52234e-06	7.44822e-05	-1.12412
FBgn0015805	HDAC1	protein_coding	Histone deacetylase 1	-0.641133	2.83669e-06	8.25173e-05	-0.633932
FBgn0005648	Pabp2	protein_coding	Pabp2	-1.10245	2.87729e-06	8.34913e-05	-1.0667
FBgn0024987	ssx	protein_coding	sister-of-Sex-lethal	-0.454064	2.9715e-06	8.58003e-05	-0.451479
FBgn0038961	CG13850	protein_coding		-0.903638	3.13757e-06	8.92762e-05	-0.883547
FBgn0287187	mRpS5	protein_coding	mitochondrial ribosomal protein S5	-0.555107	3.1858e-06	9.04289e-05	-0.55037
FBgn0038470	CG18213	protein_coding		-1.46122	3.44029e-06	9.68906e-05	-1.37915
FBgn0032161	CG4594	protein_coding		-1.91206	3.78957e-06	0.000105024	-1.73545
FBgn0001197	His2Av	protein_coding	Histone H2A variant	-0.732932	4.04075e-06	0.000111721	-0.721878
FBgn0035152	CG3386	protein_coding		-1.46181	4.08556e-06	0.00011243	-1.37842
FBgn0031265	CG2794	protein_coding		-0.885734	4.31845e-06	0.000118283	-0.866261
FBgn0034010	CG8157	protein_coding		-1.32311	4.38079e-06	0.000119711	-1.26013
FBgn0260755	CG42553	protein_coding		-0.861549	4.4913e-06	0.000122161	-0.843538
FBgn0036394	CG9040	protein_coding		-1.42857	4.65557e-06	0.000125754	-1.34965
FBgn0032160	CG4598	protein_coding		-1.21258	5.09179e-06	0.000136906	-1.16301
FBgn0038608	WRNexo	protein_coding	WRN exonuclease	-1.18389	5.2713e-06	0.000140764	-1.13751
FBgn0000047	Act88F	protein_coding	Actin 88F	-6.72646	5.40039e-06	0.000143884	-2.73659
FBgn0051809	CG31809	protein_coding		-1.45659	5.69208e-06	0.000151311	-1.37158
FBgn0034194	CG15611	protein_coding		-0.891589	5.8721e-06	0.000155744	-0.87118
FBgn0265416	Neto	protein_coding	Neuropilin and tolloid-like	-2.21436	5.91054e-06	0.000156409	-1.94075
FBgn0036007	path	protein_coding	pathetic	-1.40986	5.97383e-06	0.000157728	-1.33221
FBgn0085325	CG34296	protein_coding		-3.75025	6.59212e-06	0.000172499	-2.70175
FBgn0030007	alpha-PheRS	protein_coding	Phenylalanyl-tRNA synthetase, alpha-subunit	-0.718487	6.73269e-06	0.000175394	-0.707572
FBgn0046302	CG10650	protein_coding		-1.70794	6.86653e-06	0.000178089	-1.57246
FBgn0261119	Prp19	protein_coding	Pre-RNA processing factor 19	-0.473876	6.93808e-06	0.000179152	-0.470706
RR48810_transposable_element	Max{}RR48810	transposable_element		-2.8061	7.2343e-06	0.000184766	-2.28569
FBgn0265533	CR44383	pseudogene		-4.82777	7.32649e-06	0.000186714	-2.93427
FBgn0023536	CG3156	protein_coding		-0.703843	8.06296e-06	0.000203273	-0.693395
FBgn0028430	He	protein_coding	Hemese	-1.40375	8.09549e-06	0.000203656	-1.32475
FBgn0031877	Hmgcl	protein_coding	3-Hydroxymethyl-3-methylglutaryl-CoA lyase	-1.3667	8.23673e-06	0.000206323	-1.29358
FBgn0052311	zormin	protein_coding	zormin	-1.08518	8.6583e-06	0.00021596	-1.04754
FBgn0038241	CG8087	protein_coding		-1.56469	8.78807e-06	0.000218317	-1.45657
FBgn0283461	Drs	protein_coding	Drosomycin	-3.02069	9.04181e-06	0.000223152	-2.38821
FBgn0035630	CG10576	protein_coding		-0.421004	9.03369e-06	0.000223152	-0.418721
FBgn0038601	Polr1E	protein_coding	RNA polymerase I subunit E	-1.6042	9.51784e-06	0.000234407	-1.48737
FBgn0020300	geko	protein_coding	geko	-1.94827	1.03537e-05	0.000252868	-1.74606
FBgn0030796	CG4829	protein_coding		-0.737999	1.0904e-05	0.000265754	-0.725627
FBgn0032514	CG9302	protein_coding		-0.816588	1.14472e-05	0.000277838	-0.799821
FBgn0037121	Polr2H	protein_coding	RNA polymerase II, I and III subunit H	-0.759972	1.37438e-05	0.000328144	-0.746174
FBgn0024285	Srp54	protein_coding	Splicing regulatory protein 54	-0.5989	1.38898e-05	0.000330957	-0.592087
FBgn0285955	cv-c	protein_coding	crossveinless c	-0.860194	1.67797e-05	0.000394996	-0.839896
FBgn0029606	CG14052	protein_coding		-2.11693	1.82536e-05	0.000424622	-1.85068
FBgn0042213	CG18731	protein_coding		-1.46504	1.84693e-05	0.000428743	-1.36891
FBgn0031229	CG3436	protein_coding		-0.498384	1.895e-05	0.000436446	-0.494315
FBgn0025678	CaBP1	protein_coding	calcium-binding protein 1	-1.20527	1.95934e-05	0.000449498	-1.15004
FBgn0039186	CG5746	protein_coding		-0.41023	1.96463e-05	0.000449831	-0.407946
FBgn0040565	CG7606	protein_coding		-1.77896	2.00228e-05	0.000457558	-1.61196
FBgn0261554	CG42672	protein_coding		-0.908018	2.09269e-05	0.000475437	-0.883676
FBgn0035978	UGP	protein_coding	UDP-glucose pyrophosphorylase	-1.27648	2.17532e-05	0.000492302	-1.21063
FBgn0047205	lncRNA:CR32385	ncRNA	long non-coding RNA:CR32385	-3.38692	2.22591e-05	0.000500851	-2.48163
FBgn0051100	CG31100	protein_coding		-1.60675	2.30828e-05	0.000514447	-1.47929
FBgn0036773	CG13698	protein_coding		-0.767569	2.41434e-05	0.000537065	-0.752514
FBgn0039751	CG1983	protein_coding		-0.898445	2.59076e-05	0.000571968	-0.874321
FBgn0003567	su(Hw)	protein_coding	suppressor of Hairy wing	-0.831639	2.64005e-05	0.000580663	-0.812387
FBgn0032290	CG6443	protein_coding		-0.671159	2.66741e-05	0.000584487	-0.660936
FBgn0058045	CG40045	protein_coding		-0.74384	2.82037e-05	0.000610021	-0.729898
FBgn0031256	shv	protein_coding	shriveled	-0.956028	2.88682e-05	0.000623245	-0.926759
FBgn0036469	CG18649	protein_coding		-0.85132	2.98975e-05	0.000643098	-0.830426
FBgn0260856	Membrin	protein_coding	Membrin	-1.42994	3.01565e-05	0.000646298	-1.33578
FBgn0051337	CG31337	protein_coding		-1.52176	3.18748e-05	0.000680635	-1.4086
FBgn0051781	lncRNA:CR31781	ncRNA	long non-coding RNA:CR31781	-1.73983	3.19668e-05	0.000681358	-1.57558
FBgn0017578	Max	protein_coding	Max	-0.670373	3.20382e-05	0.00068164	-0.659984
FBgn0035678	CG10469	protein_coding		-1.10383	3.27912e-05	0.000696397	-1.05863
FBgn0015037	Cyp4p1	protein_coding	Cytochrome P450 4p1	-2.07937	3.34535e-05	0.000706623	-1.81117
FBgn0033663	ERp60	protein_coding	Endoplasmic reticulum p60	-1.08049	3.47274e-05	0.000729586	-1.03783
FBgn0014877	Roe1	protein_coding	Roe1	-0.462749	3.69506e-05	0.0007688	-0.459246
FBgn0010339	128up	protein_coding	upstream of RpIII128	-0.634148	3.76721e-05	0.000780264	-0.625182
FBgn0032879	CarT	protein_coding	Carcinine transporter	-1.44026	4.07633e-05	0.000839838	-1.34088
FBgn0039301	Nup37	protein_coding	Nucleoporin 37kD	-0.840746	4.19491e-05	0.000858237	-0.81986
FBgn0000043	Act42A	protein_coding	Actin 42A	-0.640642	5.42512e-05	0.00107612	-0.631015
FBgn0031643	CG3008	protein_coding		-0.449611	5.56237e-05	0.00109962	-0.446245
FBgn0029766	CG15784	protein_coding		-1.00126	5.61876e-05	0.00110813	-0.965243
FBgn0005640	Eip63E	protein_coding	Ecdysone-induced protein 63E	-0.644006	5.62432e-05	0.00110813	-0.634189
FBgn0030529	Clic	protein_coding	Chloride intracellular channel	-0.696346	5.71228e-05	0.00112169	-0.683946
FBgn0083123	Uhg5	ncRNA	U snoRNA host gene 5	-1.37757	5.76718e-05	0.00113058	-1.28696
FBgn0043455	CG5986	protein_coding		-0.806285	6.50801e-05	0.00125071	-0.786874
FBgn0026378	Rep	protein_coding	Rab escort protein	-0.726553	6.76008e-05	0.00129491	-0.712209
FBgn0005655	PCNA	protein_coding	Proliferating cell nuclear antigen	-1.08877	6.88268e-05	0.00130849	-1.04176
FBgn0000071	Ama	protein_coding	Amalgam	-0.505427	6.88679e-05	0.00130849	-0.500536
FBgn0037657	hyx	protein_coding	hyrax	-0.382701	6.95229e-05	0.00131491	-0.380565
FBgn0034876	wmd	protein_coding	wing morphogenesis defect	-0.641127	7.39929e-05	0.00139456	-0.631121
FBgn0030403	CG1824	protein_coding		-0.472647	7.4857e-05	0.00140859	-0.468601
FBgn0039764	CG15535	protein_coding		-0.631438	7.53085e-05	0.00141255	-0.621851
FBgn0014189	Hel25E	protein_coding	Helicase at 25E	-0.481959	7.88487e-05	0.00146278	-0.477645
FBgn0033846	mip120	protein_coding	Myb-interacting protein 120	-1.02276	8.13123e-05	0.00150588	-0.982785
FBgn0032422	atilla	protein_coding	atilla	-1.54441	8.23404e-05	0.00151493	-1.41435
FBgn0051324	Cipc	protein_coding	Clock interacting protein circadian	-0.978203	8.2298e-05	0.00151493	-0.943029
FBgn0030876	Srxn	protein_coding	Sulfiredoxin	-0.919894	8.21249e-05	0.00151493	-0.890529
FBgn0015602	BEAF-32	protein_coding	Boundary element-associated factor of 32kD	-0.666307	8.26331e-05	0.00151597	-0.654941
FBgn0004177	mts	protein_coding	microtubule star	-0.349934	9.01721e-05	0.00163389	-0.348248
FBgn0037573	CG7483	protein_coding		-0.598154	9.5438e-05	0.00172126	-0.589758
FBgn0039356	CG5039	protein_coding		-1.38103	9.5816e-05	0.00172542	-1.28444
FBgn0030177	CG2972	protein_coding		-0.750145	9.73139e-05	0.00174056	-0.733698
FBgn0039588	mIF2	protein_coding	mitochondrial translation initiation factor 2	-0.748203	9.7399e-05	0.00174056	-0.73187
FBgn0020503	CLIP-190	protein_coding	Cytoplasmic linker protein 190	-0.498163	9.71911e-05	0.00174056	-0.493279
FBgn0024352	Stip1	protein_coding	Stress induced phosphoprotein 1	-0.640375	9.77566e-05	0.00174429	-0.630065
FBgn0032378	CycY	protein_coding	Cyclin Y	-0.390512	9.93431e-05	0.00176991	-0.388144
FBgn0039175	beta-PheRS	protein_coding	Phenylalanyl-tRNA synthetase, beta-subunit	-0.744605	0.000100547	0.00178863	-0.728443
FBgn0052278	CG32278	protein_coding		-0.620125	0.00010119	0.00179463	-0.610711
FBgn0010215	alpha-Cat	protein_coding	alpha Catenin	-0.406041	0.000101534	0.001798	-0.403372
FBgn0039038	CG6688	protein_coding		-1.21105	0.000102385	0.00181034	-1.14412
FBgn0035827	Srp9	protein_coding	Signal recognition particle 9	-0.965113	0.000105461	0.0018474	-0.930302
FBgn0032420	CG6583	protein_coding		-0.648693	0.000104852	0.0018474	-0.637887
FBgn0263396	sqd	protein_coding	squid	-0.485668	0.000106355	0.0018526	-0.48109
FBgn0032934	CG8679	protein_coding		-0.815763	0.000107263	0.00186287	-0.794451
FBgn0032635	CG15141	protein_coding		-0.931058	0.000110834	0.00191921	-0.899522
FBgn0051102	CG31102	protein_coding		-1.37296	0.000112729	0.00194341	-1.27613
FBgn0046876	Obp83ef	protein_coding	Odorant-binding protein 83ef	-1.40702	0.000116755	0.00200692	-1.30285
FBgn0051648	Cox11	protein_coding	Cytochrome c oxidase copper chaperone COX11	-1.03769	0.000120061	0.00204678	-0.994007
FBgn0039153	GatB	protein_coding	Glutamyl-tRNA amidotransferase, subunit B	-0.805054	0.000120121	0.00204678	-0.784276
FBgn0263413	lncRNA:CR43459	ncRNA	long non-coding RNA:CR43459	-1.63073	0.0001233	0.00209486	-1.47226
FBgn0029762	NAAT1	protein_coding	Nutrient Amino Acid Transporter 1	-1.41162	0.000125126	0.00212097	-1.30566
FBgn0015338	CG5861	protein_coding		-0.600228	0.000130166	0.0021799	-0.591411
FBgn0259992	CG42489	protein_coding		-1.564	0.000132917	0.00221648	-1.42179
FBgn0266866	lncRNA:CR45327	ncRNA	long non-coding RNA:CR45327	-2.63713	0.00013403	0.00222569	-2.06662
FBgn0027094	AlaRS	protein_coding	Alanyl-tRNA synthetase	-0.519877	0.000133987	0.00222569	-0.514104
FBgn0031604	Elp3	protein_coding	Elongator complex protein 3	-0.516452	0.000137803	0.00227872	-0.510769
FBgn0033482	CG1371	protein_coding		-0.733751	0.00013821	0.00228203	-0.717651
FBgn0010894	sinu	protein_coding	sinuous	-0.398616	0.000141817	0.00233173	-0.395982
FBgn0036915	Prp3	protein_coding	Precursor RNA processing 3	-0.38527	0.00014319	0.002351	-0.382886
FBgn0027587	Prp4k	protein_coding	Pre-mRNA processing factor 4 kinase	-0.444021	0.000147401	0.00241338	-0.440367
FBgn0031711	CG6907	protein_coding		-0.594689	0.000150399	0.00245904	-0.585949
FBgn0037730	CG9444	protein_coding		-0.84657	0.000156049	0.00253725	-0.821663
FBgn0034915	eIF6	protein_coding	eukaryotic translation initiation factor 6	-0.637903	0.000156699	0.0025443	-0.62709
FBgn0263740	eIF2gamma	protein_coding	eukaryotic translation initiation factor 2 subunit gamma	-0.684648	0.000158995	0.00257445	-0.671291
FBgn0004404	RpS14b	protein_coding	Ribosomal protein S14b	-0.790965	0.000163818	0.00262713	-0.770439
FBgn0010621	CCT5	protein_coding	Chaperonin containing TCP1 subunit 5	-0.621836	0.000169674	0.00270257	-0.611705
FBgn0267811	asRNA:CR46136	ncRNA	antisense RNA:CR46136	-1.85785	0.000179055	0.00282512	-1.62204
FBgn0011640	lark	protein_coding	lark	-0.507781	0.000180574	0.00284143	-0.502185
FBgn0035872	Cpsf6	protein_coding	Cleavage and polyadenylation specific factor 6	-0.518771	0.000188263	0.00295449	-0.512775
FBgn0010583	dock	protein_coding	dreadlocks	-0.424709	0.000193782	0.00302894	-0.421392
FBgn0029996	UbcE2H	protein_coding	Ubiquitin conjugating enzyme E2H	-0.514473	0.000195845	0.00304495	-0.50859
FBgn0038516	P5cr-2	protein_coding	Pyrroline-5-carboxylate reductase-like 2	-1.29426	0.000196686	0.00305398	-1.20671
FBgn0033133	Tsp42Ek	protein_coding	Tetraspanin 42Ek	-0.881902	0.000198868	0.00308377	-0.852936
FBgn0261564	ReepA	protein_coding	Receptor expression enhancing protein A	-1.19249	0.000215078	0.0032959	-1.12239
FBgn0013772	Cyp6a8	protein_coding	Cytochrome P450 6a8	-3.14616	0.000218656	0.00333763	-2.23067
FBgn0003870	ttk	protein_coding	tramtrack	-0.802379	0.000228267	0.00347529	-0.780015
FBgn0030878	CG6769	protein_coding		-0.522548	0.000234996	0.00355466	-0.516234
FBgn0034723	CG13506	protein_coding		-1.04903	0.000238533	0.00359887	-0.999879
FBgn0031702	fusl	protein_coding	fuseless	-0.78435	0.000242665	0.00364713	-0.763257
FBgn0051614	His-Psi:CR31614	pseudogene	His-Psi:CR31614	-5.28347	0.000249321	0.00373534	-2.46909
FBgn0033751	CG8818	protein_coding		-0.617536	0.000249138	0.00373534	-0.607086
FBgn0035989	Atat	protein_coding	alpha-tubulin acetylase	-0.549801	0.000251338	0.00374864	-0.542387
FBgn0043577	PGRP-SB2	protein_coding	Peptidoglycan recognition protein SB2	-2.66591	0.000258956	0.00384758	-2.04178
FBgn0039264	CG11786	protein_coding		-2.01296	0.000262982	0.00389261	-1.70684
FBgn0014023	mRpL47	protein_coding	mitochondrial ribosomal protein L47	-0.720602	0.000266175	0.00392994	-0.703964
FBgn0265298	SC35	protein_coding	SR family splicing factor SC35	-0.396209	0.000272032	0.00400632	-0.393385
FBgn0035207	Herc4	protein_coding	HECT and RLD domain containing E3 ubiquitin ligase 4	-0.977645	0.000275159	0.00403716	-0.9368
FBgn0036974	eRF1	protein_coding	eukaryotic translation release factor 1	-0.921828	0.000294072	0.00426659	-0.887093
FBgn0038984	AdipoR	protein_coding	Adiponectin receptor	-0.54045	0.000294967	0.00427428	-0.533247
FBgn0022959	yps	protein_coding	ypsilon schachtel	-0.466372	0.000306369	0.00442096	-0.461702
FBgn0036271	Pbgs	protein_coding	Porphobilinogen synthase	-0.895405	0.000308368	0.00443558	-0.863279
FBgn0000052	Pfas	protein_coding	Phosphoribosylformylglycinamidine synthase	-0.663548	0.000310125	0.00445539	-0.650222
FBgn0052185	edin	protein_coding	elevated during infection	-1.33258	0.000323263	0.00462993	-1.2309
FBgn0021795	Tapdelta	protein_coding	Translocon-associated protein delta	-0.902135	0.000327068	0.00467588	-0.869037
FBgn0031401	papi	protein_coding	papi	-1.12105	0.00033435	0.00476256	-1.0588
FBgn0040099	lectin-28C	protein_coding	lectin-28C	-1.40519	0.000345897	0.00490914	-1.28646
FBgn0001233	Hsp83	protein_coding	Heat shock protein 83	-0.983253	0.000350371	0.00495949	-0.940329
FBti0062820	pogo{}4759	transposable_element		-1.55449	0.000352848	0.00497766	-1.39676
FBgn0033739	Dyb	protein_coding	Dystrobrevin	-0.327639	0.000352795	0.00497766	-0.325977
FBgn0264078	Flo2	protein_coding	Flotillin 2	-0.539769	0.000369836	0.00518611	-0.532358
FBgn0036515	AIMP2	protein_coding	aaRS-interacting multifunctional protein 2	-0.586175	0.000372572	0.00520632	-0.576697
FBgn0028327	l(1)G0320	protein_coding	lethal (1) G0320	-0.955522	0.000373978	0.00521301	-0.915655
FBgn0031077	THADA	protein_coding	THADA	-0.604474	0.000374679	0.00521357	-0.594086
FBgn0058191	CG40191	protein_coding		-0.586194	0.000377843	0.00524196	-0.576696
FBgn0052676	stx	protein_coding	stuxnet	-1.66193	0.000385485	0.00533186	-1.47052
FBgn0035121	Tudor-SN	protein_coding	Tudor staphylococcal nuclease	-0.72294	0.000387681	0.0053531	-0.705225
FBgn0028683	spt4	protein_coding	spt4	-0.886616	0.000389939	0.00537795	-0.854354
FBgn0011016	SsRbeta	protein_coding	Signal sequence receptor beta	-0.954221	0.00040544	0.00554606	-0.914053
FBgn0051957	CG31957	protein_coding		-0.856683	0.000409939	0.00559455	-0.827283
FBgn0039742	CG15528	protein_coding		-1.19261	0.000418147	0.0056867	-1.11585
FBgn0027081	ThrRS	protein_coding	Threonyl-tRNA synthetase	-0.572662	0.000420638	0.00571395	-0.56366
FBgn0051866	Ada1-2	protein_coding	transcriptional Adaptor 1-2	-1.22856	0.000429338	0.00581192	-1.14477
FBgn0001250	if	protein_coding	inflated	-0.836118	0.000428916	0.00581192	-0.808565
FBgn0039561	mfrn	protein_coding	mitoferrin	-0.417453	0.000431319	0.00582719	-0.413924
FBgn0045063	fdl	protein_coding	fused lobes	-0.413305	0.000438228	0.00591179	-0.409872
FBgn0025700	CG5885	protein_coding		-0.96484	0.000447241	0.00599887	-0.922774
FBgn0033903	CG8323	protein_coding		-0.60345	0.000451166	0.00603081	-0.592818
FBgn0027093	ArgRS	protein_coding	Arginyl-tRNA synthetase	-0.625928	0.000454393	0.00606702	-0.614076
FBgn0028737	eEF1beta	protein_coding	eukaryotic translation elongation factor 1 beta	-0.763492	0.000463873	0.00615854	-0.74214
FBgn0035445	Ids	protein_coding	Iduronate 2-sulfatase	-2.15905	0.000465232	0.00616958	-1.76716
FBgn0033027	TpnC4	protein_coding	Troponin C isoform 4	-6.70035	0.000471967	0.00624477	-1.81533
FBgn0051040	Cog7	protein_coding	Component of oligomeric golgi complex 7	-1.18368	0.000477594	0.0063121	-1.10723
FBgn0028646	aralar1	protein_coding	aralar1	-0.93592	0.000521062	0.00685568	-0.896539
FBgn0062978	CG31808	protein_coding		-1.2667	0.000529575	0.00695208	-1.17266
FBgn0030854	CG8289	protein_coding		-0.627865	0.000534562	0.00699667	-0.615609
FBgn0034331	BomBc2	protein_coding	Bomanin Bicipital 2	-4.25978	0.000539622	0.00702888	-2.30875
FBgn0027378	MRG15	protein_coding	MORF-related gene 15	-0.463509	0.000546371	0.00708529	-0.458513
FBgn0027291	Idh3a	protein_coding	Isocitrate dehydrogenase 3a	-0.435261	0.000546143	0.00708529	-0.431119
FBgn0035623	mthl2	protein_coding	methuselah-like 2	-1.38061	0.000561501	0.00724943	-1.25976
FBgn0027053	CSN5	protein_coding	COP9 signalosome subunit 5	-0.40483	0.000566076	0.00727643	-0.401474
FBgn0013750	Arf6	protein_coding	ADP ribosylation factor 6	-0.354333	0.000565534	0.00727643	-0.352078
FBgn0036780	CG7330	protein_coding		-3.85202	0.000585591	0.00750261	-2.26784
FBgn0286042	sisRNA:CR46364	ncRNA	stable intronic sequence RNA CR46364	-1.70762	0.000587604	0.00751515	-1.48898
FBgn0036929	CG7668	protein_coding		-0.774413	0.000611102	0.0077532	-0.751208
FBgn0030096	Zpr1	protein_coding	Zpr1	-0.450741	0.000621912	0.00785633	-0.446052
FBgn0022382	Pka-R2	protein_coding	Protein kinase, cAMP-dependent, regulatory subunit type 2	-0.751045	0.000622606	0.00785663	-0.729773
FBgn0038446	CG14903	protein_coding		-0.67494	0.00063552	0.00800236	-0.659354
FBgn0086357	Sec61alpha	protein_coding	Sec61 alpha subunit	-0.909743	0.000637657	0.00802066	-0.872364
FBgn0027091	CysRS	protein_coding	Cysteinyl-tRNA synthetase	-1.14266	0.000645914	0.00810712	-1.07043
FBgn0037414	Osi7	protein_coding	Osiris 7	-6.29574	0.000656355	0.00820718	-1.85182
FBgn0266599	Hsc70-4	protein_coding	Heat shock protein 70 cognate 4	-0.478037	0.000657386	0.00820718	-0.4724
FBgn0034001	mRpL41	protein_coding	mitochondrial ribosomal protein L41	-0.620536	0.000682622	0.00849509	-0.608246
FBgn0037551	Arl8	protein_coding	ADP ribosylation factor-like 8	-0.640845	0.000691091	0.00857318	-0.627295
FBgn0037018	CG4042	protein_coding		-0.537938	0.000697154	0.00863013	-0.529858
FBgn0036099	CG11811	protein_coding		-0.353438	0.00071025	0.00875526	-0.351118
FBgn0033448	hebe	protein_coding	hebe	-1.04088	0.000736237	0.00901751	-0.984479
FBgn0250732	gfzf	protein_coding	GST-containing FLYWCH zinc-finger protein	-0.552811	0.000736952	0.00901751	-0.543972
FBgn0037906	PGRP-LB	protein_coding	Peptidoglycan recognition protein LB	-0.958295	0.000746637	0.00908913	-0.913759
FBgn0010051	Itpr	protein_coding	Inositol 1,4,5,-trisphosphate receptor	-0.599824	0.000753614	0.00916454	-0.588528
FBgn0043456	Ndf	protein_coding	Nucleosome-destabilizing factor	-0.714008	0.000758534	0.00921481	-0.6951
FBgn0010786	l(3)02640	protein_coding	lethal (3) 02640	-0.426609	0.000772217	0.00936164	-0.422487
FBgn0026602	Adk3	protein_coding	Adenosine kinase 3	-1.37816	0.000794296	0.00960691	-1.25187
FBgn0032138	CG4364	protein_coding		-0.584652	0.000798186	0.00960691	-0.574085
FBgn0260743	GC1	protein_coding	Glutamate Carrier 1	-0.678463	0.000822867	0.00986346	-0.661975
FBgn0051076	CG31076	protein_coding		-1.51879	0.00082658	0.00988616	-1.35263
FBgn0036827	CG6843	protein_coding		-0.545996	0.000828519	0.00989077	-0.53731
FBgn0286818	Pdi	protein_coding	Protein disulfide isomerase	-1.0864	0.000835555	0.0099646	-1.02139
FBgn0032421	crok	protein_coding	crooked	-0.599459	0.00084167	0.010007	-0.58798
FBgn0036488	CG6878	protein_coding		-0.804357	0.000850711	0.0100838	-0.777059
FBgn0265101	Sgt1	protein_coding	suppressor-of-G2-allele-of-skp1	-0.753483	0.000866396	0.0102594	-0.730865
FBgn0031050	Arp10	protein_coding	Actin-related protein 10	-0.546998	0.0008862	0.0104727	-0.538171
FBgn0032135	GlcAT-S	protein_coding	Glucuronyltransferase S	-0.765162	0.000896007	0.0105779	-0.741371
FBgn0035423	eIF1	protein_coding	eukaryotic translation initiation factor 1	-0.641513	0.000906753	0.010694	-0.627316
FBgn0029885	CG3224	protein_coding		-0.396391	0.000909873	0.01072	-0.392989
FBgn0266429	AstA-R1	protein_coding	Allatostatin A receptor 1	-2.57556	0.000913625	0.0107319	-1.91233
FBgn0037612	CG8112	protein_coding		-1.27758	0.000916043	0.0107495	-1.17315
FBgn0022029	l(2)k01209	protein_coding	lethal (2) k01209	-0.478078	0.000919477	0.010779	-0.472124
FBgn0038808	Srp14	protein_coding	Signal recognition particle 14	-0.955157	0.000933424	0.0109098	-0.909466
FBgn0035592	CG10674	protein_coding		-0.843056	0.000944606	0.0109857	-0.81119
FBgn0028932	CG16890	protein_coding		-0.807946	0.000953732	0.0110573	-0.779744
FBgn0038320	Cyfip	protein_coding	Cytoplasmic FMR1 interacting protein	-0.567625	0.000991022	0.0114236	-0.557589
FBgn0286027	Rnmt	protein_coding	RNA guanine-7 methyltransferase	-0.405846	0.00103061	0.0118217	-0.402117
FBgn0031951	r2d2	protein_coding	r2d2	-0.505546	0.00104204	0.0119062	-0.498366
FBgn0284243	betaTub56D	protein_coding	beta-Tubulin at 56D	-0.396461	0.00104902	0.0119743	-0.392975
FBgn0265644	lncRNA:CR44451	ncRNA	long non-coding RNA:CR44451	-4.52892	0.0010632	0.0121126	-2.18748
FBgn0086443	AsnRS	protein_coding	Asparaginyl-tRNA synthetase	-0.682991	0.00106242	0.0121126	-0.66546
FBgn0023512	eIF2Bepsilon	protein_coding	eukaryotic translation initiation factor 2B subunit epsilon	-0.633069	0.00106639	0.0121371	-0.61904
FBgn0032198	eEF1delta	protein_coding	eukaryotic translation elongation factor 1 delta	-0.715724	0.00108023	0.0122828	-0.69555
FBti0061144	INE-1{}3083	transposable_element		-2.15724	0.00114547	0.0128995	-1.71375
FBgn0264481	asRNA:CR43889	ncRNA	antisense RNA:CR43889	-1.92105	0.00115009	0.0129211	-1.5914
FBgn0038422	CG14880	protein_coding		-1.02742	0.00115171	0.0129211	-0.969107
FBgn0038640	CG7706	protein_coding		-0.61621	0.00118106	0.0131989	-0.603027
FBgn0026079	Nsun2	protein_coding	NOP2-Sun domain family, member 2	-0.654403	0.00118233	0.0132005	-0.638667
FBgn0001624	dlg1	protein_coding	discs large 1	-0.679963	0.00118822	0.0132536	-0.662327
FBgn0085285	CG34256	protein_coding		-2.25174	0.0011917	0.0132798	-1.75763
FBgn0031876	Atac1	protein_coding	Ada2a-containing complex component 1	-1.05827	0.0011948	0.0133017	-0.994359
FBgn0024975	CG2712	protein_coding		-0.701593	0.00120208	0.0133701	-0.682224
FBgn0037703	Kdm3	protein_coding	Lysine demethylase 3	-0.654592	0.00120457	0.013385	-0.638777
FBgn0010803	TrpRS	protein_coding	Tryptophanyl-tRNA synthetase	-0.753463	0.00121823	0.0134729	-0.729523
FBgn0036368	CG10738	protein_coding		-0.715255	0.00121665	0.0134729	-0.694695
FBgn0260747	Chchd2	protein_coding	Coiled-coil-helix-coiled-coil-helix domain containing 2	-0.519823	0.00124819	0.0137137	-0.51178
FBgn0027865	Tsp96F	protein_coding	Tetraspanin 96F	-0.615412	0.00126033	0.0138212	-0.602134
FBgn0051414	Gba1b	protein_coding	Glucocerebrosidase 1b	-1.18311	0.00129568	0.0141036	-1.09427
FBgn0004103	Pp1-87B	protein_coding	Protein phosphatase 1 at 87B	-0.416167	0.00129571	0.0141036	-0.411988
FBgn0000083	AnxB9	protein_coding	Annexin B9	-0.596981	0.00130519	0.0141805	-0.584771
FBgn0250874	ttm50	protein_coding	tiny tim 50	-0.430207	0.00131494	0.0142732	-0.425582
FBgn0287209	Gfat1	protein_coding	Glutamine:fructose-6-phosphate aminotransferase 1	-0.568844	0.00131918	0.014306	-0.558238
FBgn0040308	Jafrac2	protein_coding	Thioredoxin peroxidase 2	-0.900752	0.00133032	0.0143964	-0.859868
FBgn0011726	tsr	protein_coding	twinstar	-0.560345	0.00133488	0.0143964	-0.55018
FBgn0027086	IleRS	protein_coding	Isoleucyl-tRNA synthetase	-0.541801	0.00133215	0.0143964	-0.532604
FBgn0040102	lectin-24Db	protein_coding	lectin-24Db	-1.55818	0.00133888	0.0144004	-1.36603
FBgn0029155	Men-b	protein_coding	Malic enzyme b	-0.49556	0.00136736	0.0146453	-0.48847
FBgn0004907	14-3-3zeta	protein_coding	14-3-3zeta	-0.457662	0.00137249	0.0146804	-0.45206
FBgn0025684	MFS18	protein_coding	Major Facilitator Superfamily Transporter 18	-1.16084	0.00138585	0.0147963	-1.07569
FBgn0041709	yellow-g	protein_coding	yellow-g	-3.34258	0.00140524	0.0149897	-2.07145
FBgn0262353	CG43051	protein_coding		-0.91917	0.00141391	0.0150548	-0.875357
FBgn0020660	eIF4B	protein_coding	eukaryotic translation initiation factor 4B	-0.748833	0.0014456	0.0153088	-0.724614
FBgn0034093	CG15706	protein_coding		-0.547505	0.00144549	0.0153088	-0.537877
FBgn0039315	CG13658	protein_coding		-3.42007	0.00147001	0.0154972	-2.07987
FBgn0053497	Sdic2	protein_coding	Sperm-specific dynein intermediate chain 2	-3.7443	0.00147661	0.0155528	-2.11937
FBgn0267861	Maf1	protein_coding	Maf1	-0.482369	0.00148419	0.0156186	-0.475726
FBgn0033539	Git	protein_coding	G protein-coupled receptor kinase interacting ArfGAP	-0.475994	0.00150595	0.0158334	-0.469594
FBgn0004419	me31B	protein_coding	maternal expression at 31B	-0.450191	0.0015075	0.0158355	-0.444766
FBgn0033907	mRpS16	protein_coding	mitochondrial ribosomal protein S16	-0.605467	0.00151008	0.0158484	-0.592405
FBgn0264449	CG43867	protein_coding		-0.889942	0.00151722	0.0158807	-0.849554
FBgn0034059	CG8320	protein_coding		-0.756088	0.00151492	0.0158807	-0.73097
FBgn0053977	Dpm3	protein_coding	Dolichyl-phosphate mannosyltransferase subunit 3	-0.918725	0.0015255	0.0159389	-0.874403
FBgn0035947	Srp68	protein_coding	Signal recognition particle 68	-0.854586	0.00153107	0.0159582	-0.818627
FBgn0029867	CG3847	protein_coding		-0.415578	0.00153175	0.0159582	-0.411289
FBgn0038874	ETHR	protein_coding	ETHR	-1.22417	0.00155051	0.0160571	-1.1234
FBgn0037439	CG10286	protein_coding		-0.794215	0.00155012	0.0160571	-0.765106
FBgn0016693	Past1	protein_coding	Putative Achaete Scute Target 1	-0.852497	0.00155224	0.0160609	-0.816707
FBgn0039559	NSD	protein_coding	Nuclear receptor binding SET domain protein	-0.489353	0.00156225	0.0161359	-0.482356
FBgn0054001	CG34001	protein_coding		-1.04736	0.00156395	0.0161392	-0.982458
FBgn0031043	Naa20A	protein_coding	N(alpha)-acetyltransferase 20 A	-0.5076	0.00157813	0.0162	-0.499784
FBgn0259950	CG42460	protein_coding		-1.0654	0.00157978	0.0162028	-0.997184
FBgn0015621	Clp	protein_coding	Clipper	-0.597322	0.00158605	0.0162245	-0.58466
FBgn0037093	Cdk12	protein_coding	Cyclin-dependent kinase 12	-0.583163	0.00160012	0.0163257	-0.571348
FBgn0031238	CG3645	protein_coding		-0.543292	0.00160885	0.0163903	-0.533697
FBgn0030834	CG8675	protein_coding		-0.480173	0.00161124	0.0163903	-0.473522
FBgn0040389	mRpL14	protein_coding	mitochondrial ribosomal protein L14	-0.820553	0.00163086	0.0165386	-0.788253
FBti0019206	pogo{}421	transposable_element		-4.21908	0.00163729	0.0165762	-2.1083
FBgn0086378	Alg-2	protein_coding	Apoptosis-linked gene-2	-0.624801	0.00163882	0.0165762	-0.610255
FBgn0263278	Fic	protein_coding	Fic domain-containing protein	-0.606578	0.0016443	0.0166173	-0.593238
FBgn0035147	Gale	protein_coding	UDP-galactose 4'-epimerase	-1.13632	0.00165906	0.0167233	-1.0537
FBgn0261881	Ankrd49	protein_coding		-0.653557	0.00168165	0.0169219	-0.636867
FBgn0264745	CR44003	pseudogene		-1.68564	0.00170382	0.0171089	-1.4398
FBgn0041588	eIF2D	protein_coding	eukaryotic translation initiation factor 2D	-0.658021	0.00170461	0.0171089	-0.640954
FBgn0037446	Zif	protein_coding	Zinc-finger protein	-0.549765	0.00170338	0.0171089	-0.539729
FBgn0034139	CG4927	protein_coding		-1.97179	0.0017199	0.017218	-1.5996
FBgn0015905	ast	protein_coding	asteroid	-0.58476	0.00175226	0.0174972	-0.572656
FBgn0039774	CDase	protein_coding	Ceramidase	-2.49472	0.00179452	0.0178251	-1.82875
FBgn0036696	Pop5	protein_coding	POP5 ribonuclease P/MRP subunit	-0.786662	0.00179563	0.0178251	-0.75759
FBgn0028969	deltaCOP	protein_coding	Coat Protein (coatomer) delta	-0.907551	0.00182694	0.0180584	-0.863391
FBgn0261380	mRpL37	protein_coding	mitochondrial ribosomal protein L37	-0.501429	0.00184426	0.0182142	-0.493676
FBgn0030309	CG1572	protein_coding		-0.855015	0.00184592	0.0182152	-0.817787
FBgn0265991	Zasp52	protein_coding	Z band alternatively spliced PDZ-motif protein 52	-0.889591	0.00185671	0.0182677	-0.847789
FBgn0036278	CrzR	protein_coding	Corazonin receptor	-0.604616	0.00185829	0.0182677	-0.591107
FBgn0039487	gb	protein_coding	genderblind	-0.929997	0.00188703	0.0184837	-0.882326
FBgn0033214	CG1941	protein_coding		-3.29128	0.00189315	0.0185099	-2.01796
FBgn0033260	Cul4	protein_coding	Cullin 4	-0.319616	0.00191281	0.01864	-0.317574
FBgn0022343	CG3760	protein_coding		-0.70885	0.00192254	0.0187192	-0.687145
FBgn0034849	CG3500	protein_coding		-0.874699	0.00193374	0.0187971	-0.834589
FBgn0003134	Pp1alpha-96A	protein_coding	Protein phosphatase 1alpha at 96A	-0.792028	0.00193912	0.0188026	-0.761957
FBgn0023542	Nmd3	protein_coding	Nonsense-mediated mRNA 3	-0.43609	0.00196285	0.0189855	-0.430909
FBgn0028427	Ilk	protein_coding	Integrin linked kinase	-0.6137	0.00198024	0.0191379	-0.599414
FBgn0035392	CG1271	protein_coding		-0.946709	0.00200078	0.0193046	-0.89602
FBgn0025336	CG4882	protein_coding		-0.444939	0.00206829	0.0197608	-0.439384
FBgn0036484	Pex3	protein_coding	Peroxin 3	-0.822738	0.0020714	0.0197745	-0.78873
FBgn0265956	lncRNA:CR44743	ncRNA	long non-coding RNA:CR44743	-1.74201	0.0020851	0.0198729	-1.46398
FBgn0010340	140up	protein_coding	upstream of RpII140	-0.527115	0.00208801	0.0198845	-0.517913
FBgn0039252	CG11771	protein_coding		-0.505232	0.00209492	0.0199179	-0.497109
FBgn0031003	CG7889	protein_coding		-0.49318	0.00210391	0.0199872	-0.48561
FBgn0029594	Coa8	protein_coding	Cytochrome c oxidase assembly factor 8	-0.534405	0.00210796	0.0200094	-0.5248
FBgn0036000	CG3434	protein_coding		-0.374102	0.00212301	0.0201197	-0.370769
FBgn0034940	CG16787	protein_coding		-0.572316	0.00213108	0.0201799	-0.560524
FBgn0031492	Prp40	protein_coding	pre-mRNA processing factor 40	-0.288998	0.00214925	0.0203049	-0.287453
FBgn0032292	EMC3	protein_coding	ER membrane protein complex subunit 3	-0.553302	0.00215522	0.0203427	-0.542611
FBgn0039629	CG11842	protein_coding		-2.84357	0.0021698	0.0204022	-1.91619
FBgn0038463	CG3534	protein_coding		-0.723978	0.00216925	0.0204022	-0.700359
FBgn0040551	CG11686	protein_coding		-0.875039	0.00220831	0.0206774	-0.83389
FBgn0011703	RnrL	protein_coding	Ribonucleoside diphosphate reductase large subunit	-0.55103	0.00226039	0.021064	-0.540373
FBgn0052473	CG32473	protein_coding		-0.269843	0.00228669	0.0212584	-0.268569
FBgn0029134	Prosbeta5	protein_coding	Proteasome beta5 subunit	-0.482067	0.00231283	0.0214674	-0.474864
FBgn0011760	ctp	protein_coding	cut up	-0.336476	0.00233032	0.0216087	-0.334003
FBgn0010638	Sec61beta	protein_coding	Sec61 beta subunit	-0.958136	0.00234053	0.0216183	-0.904124
FBgn0013548	l(2)dtl	protein_coding	lethal-(2)-denticleless	-0.658397	0.00233902	0.0216183	-0.640261
FBgn0039013	RNF220	protein_coding	ring finger protein 220	-0.599965	0.00234384	0.0216183	-0.586162
FBgn0015218	eIF4E1	protein_coding	eukaryotic translation initiation factor 4E1	-0.597087	0.00235966	0.021717	-0.583467
FBgn0031220	CG4822	protein_coding		-0.850777	0.00238191	0.0218587	-0.812311
FBgn0036462	mRpL39	protein_coding	mitochondrial ribosomal protein L39	-0.38865	0.00239346	0.0219379	-0.384828
FBgn0051352	Unc-115a	protein_coding	Uncoordinated 115a	-0.539313	0.0024313	0.0222499	-0.52917
FBgn0032197	ova	protein_coding	ovaries absent	-0.456312	0.00244779	0.0223485	-0.450124
FBgn0267972	Der-1	protein_coding	Derlin-1	-0.847171	0.0024514	0.022364	-0.80897
FBgn0026566	CG1307	protein_coding		-0.533927	0.00247334	0.0224767	-0.52405
FBgn0035603	Pfdn4	protein_coding	Prefoldin 4	-0.755612	0.00248503	0.0225654	-0.728154
FBgn0035370	Non2	protein_coding	Novel nucleolar protein 2	-0.406894	0.00249021	0.022595	-0.402479
FBgn0260456	CG4806	protein_coding		-0.53453	0.00249383	0.0226103	-0.524605
FBgn0013764	Chi	protein_coding	Chip	-0.455065	0.00252939	0.0228796	-0.448887
FBti0063126	Rt1c{}5065	transposable_element		-2.5551	0.00254012	0.02293	-1.81181
FBgn0266534	CG45095	protein_coding		-2.39657	0.00255165	0.0229746	-1.75502
FBgn0010470	Fkbp14	protein_coding	FK506-binding protein 14	-0.748041	0.00257305	0.0231318	-0.721196
FBgn0004926	eIF2beta	protein_coding	eukaryotic translation initiation factor 2 subunit beta	-0.581317	0.00258501	0.0232215	-0.568505
FBgn0266011	lncRNA:CR44784	ncRNA	long non-coding RNA:CR44784	-2.10508	0.00261504	0.0234101	-1.63715
FBgn0038461	EMC2B	protein_coding	ER membrane protein complex subunit 2B	-0.732393	0.00261913	0.0234203	-0.707063
FBgn0029714	CG3527	protein_coding		-0.724425	0.00264279	0.02356	-0.699867
FBgn0036194	Dph1	protein_coding	Diphthamide biosynthesis 1	-0.641706	0.0026421	0.02356	-0.624487
FBgn0032430	Trm1	protein_coding	tRNA methyltransferase 1	-0.438905	0.00264161	0.02356	-0.433311
FBgn0032822	CG10466	protein_coding		-0.651351	0.0026763	0.0238225	-0.633297
FBgn0039043	CG17121	protein_coding		-0.743714	0.00268483	0.0238803	-0.717099
FBgn0036133	emei	protein_coding	emei	-0.53261	0.0027063	0.0240348	-0.522625
FBgn0037608	mRpL19	protein_coding	mitochondrial ribosomal protein L19	-0.490198	0.00270952	0.0240417	-0.482392
FBgn0262125	Sec23	protein_coding	Secretory 23	-0.915892	0.00277437	0.0245094	-0.866897
FBgn0000996	dup	protein_coding	double parked	-0.604566	0.00278532	0.0245875	-0.589968
FBgn0033756	CG17760	protein_coding		-1.40439	0.00280054	0.0246477	-1.24038
FBgn0260987	vtd	protein_coding	verthandi	-0.376661	0.00282097	0.0248089	-0.373064
FBgn0011217	eff	protein_coding	effete	-0.570809	0.00285148	0.0250209	-0.55843
FBgn0037076	ebd2	protein_coding	earthbound 2	-0.70898	0.00286486	0.025082	-0.685519
FBgn0265798	lncRNA:CR44587	ncRNA	long non-coding RNA:CR44587	-1.32904	0.00289076	0.0252521	-1.18784
FBgn0267376	SelR	protein_coding	Selenoprotein R	-0.625613	0.00289999	0.0252951	-0.609335
FBgn0022774	Oat	protein_coding	Ornithine aminotransferase precursor	-0.812597	0.0029044	0.0253147	-0.77762
FBgn0002780	mod	protein_coding	modulo	-0.704511	0.00294086	0.0255944	-0.681385
FBgn0029881	pigs	protein_coding	pickled eggs	-1.20686	0.00300472	0.0259954	-1.09803
FBgn0051098	CG31098	protein_coding		-0.892798	0.003019	0.0260809	-0.846509
FBgn0261984	Ire1	protein_coding	Inositol-requiring enzyme-1	-0.61632	0.00302432	0.0261076	-0.600614
FBgn0034299	CG5757	protein_coding		-0.568375	0.00302829	0.0261227	-0.556005
FBgn0037261	CG9775	protein_coding		-0.487734	0.00308637	0.026526	-0.479835
FBgn0040228	DCTN5-p25	protein_coding	Dynactin 5, p25 subunit	-0.735358	0.00309919	0.0266167	-0.708858
FBgn0035532	CG15014	protein_coding		-0.617607	0.00311845	0.0267039	-0.601707
FBgn0033317	CG8635	protein_coding		-0.607401	0.0031169	0.0267039	-0.592264
FBgn0035247	Mettl2	protein_coding	Methyltransferase like 2	-0.507457	0.0031149	0.0267039	-0.498557
FBgn0031851	Aatf	protein_coding	Apoptosis antagonizing transcription factor	-0.73283	0.00312363	0.0267287	-0.706573
FBgn0030327	FucT6	protein_coding	alpha1,6-fucosyltransferase	-0.91262	0.00314742	0.0268963	-0.862921
FBgn0039159	mRpS24	protein_coding	mitochondrial ribosomal protein S24	-0.534888	0.00317545	0.027034	-0.524452
FBgn0023509	mip130	protein_coding	Myb-interacting protein 130	-0.528218	0.00317132	0.027034	-0.518158
FBgn0031708	CG7382	protein_coding		-0.683399	0.00318788	0.0271004	-0.661894
FBgn0053080	CG33080	protein_coding		-0.563988	0.00319462	0.0271381	-0.55176
FBgn0036510	SCCRO	protein_coding	Squamous cell carcinoma-related oncogene	-0.465442	0.00322862	0.0272926	-0.458502
FBgn0037105	S1P	protein_coding	Site-1 protease	-0.670875	0.00325336	0.0274777	-0.650422
FBgn0025519	fidipidine	protein_coding	fidipidine	-0.56998	0.00326524	0.0275455	-0.557307
FBgn0020513	Paics	protein_coding	PAICS bifunctional enzyme	-0.569274	0.00326608	0.0275455	-0.55665
FBgn0267398	Yeti	protein_coding	Yeti	-0.606349	0.00328522	0.0276581	-0.591125
FBgn0035337	CG15877	protein_coding		-0.829784	0.00331028	0.0277983	-0.79164
FBgn0027088	GlyRS	protein_coding	Glycyl-tRNA synthetase	-0.674678	0.00335884	0.0280854	-0.653749
FBgn0011573	Cdc37	protein_coding	Cdc37	-0.510564	0.00338853	0.0282932	-0.501342
FBgn0042138	Apt1	protein_coding	Acyl-protein thioesterase 1	-0.441969	0.00343671	0.0286548	-0.43594
FBgn0031608	CG15435	protein_coding		-0.790356	0.00346762	0.0288714	-0.756905
FBgn0030321	CG1703	protein_coding		-0.640629	0.0035225	0.0291832	-0.622473
FBgn0039296	Sil1	protein_coding	Sil1 nucleotide exchange factor	-0.755811	0.00359456	0.0296545	-0.72623
FBgn0032703	CG10343	protein_coding		-0.599579	0.00362956	0.0299222	-0.584542
FBgn0052428	CG32428	protein_coding		-0.931348	0.00364578	0.0300347	-0.877096
FBgn0004864	hop	protein_coding	hopscotch	-0.582976	0.00372811	0.0306152	-0.569054
FBgn0262716	Arp3	protein_coding	Actin-related protein 3	-0.425412	0.00378699	0.031002	-0.419918
FBgn0044324	Chro	protein_coding	Chromator	-0.539533	0.00379028	0.0310034	-0.528419
FBti0063061	1360{}5000	transposable_element		-6.1821	0.00382521	0.0312494	-1.62415
FBgn0038536	CG7655	protein_coding		-0.634364	0.00387852	0.0315749	-0.616375
FBgn0261722	fwe	protein_coding	flower	-0.656818	0.0039182	0.0318314	-0.636843
FBgn0035923	CG6511	protein_coding		-0.679884	0.00394624	0.0319487	-0.657737
FBgn0026738	CG7857	protein_coding		-0.415689	0.00395998	0.0320157	-0.410509
FBgn0031536	Cog3	protein_coding	Component of oligomeric golgi complex 3	-0.960739	0.00398787	0.032219	-0.900356
FBgn0029857	wuho	protein_coding	wuho	-0.492891	0.00401962	0.0324308	-0.484277
FBgn0011476	l(3)neo43	protein_coding	lethal (3) neo43	-0.973306	0.00409353	0.0329202	-0.910297
FBgn0037632	CCT7	protein_coding	Chaperonin containing TCP1 subunit 7	-0.637196	0.00413789	0.0331116	-0.61871
FBgn0035909	ergic53	protein_coding	ergic53	-0.854191	0.00416394	0.0331883	-0.810722
FBgn0267910	lncRNA:CR34335	ncRNA	long non-coding RNA:CR34335	-0.832642	0.00416193	0.0331883	-0.792272
FBgn0030672	CG9281	protein_coding		-0.396179	0.00419847	0.033346	-0.391633
FBgn0013673	mt:ATPase8	protein_coding	mitochondrial ATPase subunit 8	-1.38713	0.00423377	0.0334991	-1.21651
FBgn0037411	Osi3	protein_coding	Osiris 3	-5.71054	0.00428592	0.0338342	-1.55498
FBgn0039664	CG2006	protein_coding		-0.793829	0.0043096	0.0339526	-0.758397
FBgn0041171	ago	protein_coding	archipelago	-0.482605	0.00430419	0.0339526	-0.474393
FBgn0030293	CG1737	protein_coding		-0.669895	0.00434832	0.0342116	-0.648255
FBgn0031187	Usp2	protein_coding	Ubiquitin specific protease 2	-0.430605	0.00436045	0.0342611	-0.424732
FBgn0086909	CG31751	protein_coding		-0.970451	0.00440655	0.0344847	-0.907023
FBgn0050157	Ufsp1	protein_coding	UFM1 specific peptidase 1	-0.618896	0.00442229	0.0345616	-0.601659
FBgn0262601	SmB	protein_coding	Small ribonucleoprotein particle protein SmB	-0.778809	0.00452352	0.0351652	-0.744954
FBgn0034061	Ufc1	protein_coding	Ubiquitin-fold modifier conjugating enzyme 1	-0.90621	0.00453725	0.0352487	-0.853739
FBgn0036587	CG4950	protein_coding		-1.76465	0.00461442	0.0356356	-1.43715
FBgn0038950	CG5382	protein_coding		-0.861728	0.00463293	0.035755	-0.816129
FBgn0037232	Suv3	protein_coding	Suv3 helicase	-0.413607	0.00465354	0.0358668	-0.408323
FBgn0053129	CG33129	protein_coding		-0.53004	0.00467844	0.0359878	-0.519002
FBgn0030086	CCT2	protein_coding	Chaperonin containing TCP1 subunit 2	-0.565277	0.00475873	0.0365096	-0.55188
FBgn0267199	lncRNA:CR45639	ncRNA	long non-coding RNA:CR45639	-1.35142	0.00476964	0.0365454	-1.1885
FBgn0038428	CG14894	protein_coding		-0.47308	0.00481445	0.0368406	-0.465144
FBgn0036919	Grasp65	protein_coding	Grasp65	-0.900747	0.00482629	0.036859	-0.848505
FBgn0010551	Phb2	protein_coding	Prohibitin 2	-0.369572	0.00483253	0.0368826	-0.36576
FBgn0003275	Polr2F	protein_coding	RNA polymerase II, I and III subunit F	-0.580602	0.00497384	0.0377645	-0.565964
FBgn0260862	Vti1a	protein_coding	Vesicle transport through interaction with t-SNAREs 1a	-0.822306	0.00499303	0.0377878	-0.781796
FBgn0030891	Ada3	protein_coding	transcriptional Adaptor 3	-0.524745	0.00501169	0.0378801	-0.51386
FBgn0038805	TFAM	protein_coding	mitochondrial transcription factor A	-0.389842	0.00502723	0.0379242	-0.385333
FBgn0037755	CG12945	protein_coding		-0.563053	0.0050422	0.0379883	-0.549634
FBgn0263260	sel	protein_coding	seele	-0.779256	0.00509623	0.0382968	-0.744453
FBgn0039562	Gp93	protein_coding	Glycoprotein 93	-0.771736	0.00511437	0.0384086	-0.737872
FBgn0267975	vib	protein_coding	vibrator	-0.862076	0.00513394	0.0385308	-0.815404
FBgn0040734	BomS5	protein_coding	Bomanin Short 5	-5.85071	0.00514108	0.0385598	-1.62247
FBgn0032690	CG10333	protein_coding		-0.424675	0.00516641	0.0387249	-0.418821
FBgn0037843	CG4511	protein_coding		-0.341497	0.00525706	0.0393039	-0.338425
FBgn0037739	CG12948	protein_coding		-0.47201	0.00526091	0.0393076	-0.463967
FBgn0036152	Dyro	protein_coding	Dpt-YFP repressor by overexpression	-0.578825	0.00531368	0.0395757	-0.564092
FBgn0040765	luna	protein_coding	luna	-0.554958	0.00532475	0.039633	-0.541937
FBgn0058263	MFS17	protein_coding	Major Facilitator Superfamily Transporter 17	-0.686108	0.00537795	0.0399782	-0.661789
FBgn0034065	Rrp42	protein_coding	Rrp42	-0.514201	0.00539845	0.0400798	-0.503779
FBgn0085444	mute	protein_coding	muscle wasted	-0.525213	0.00541195	0.0401546	-0.514111
FBgn0259916	CG42445	protein_coding		-0.646581	0.00544453	0.0403453	-0.626077
FBgn0037894	Ipo9	protein_coding	Importin 9	-0.466326	0.00547961	0.0404826	-0.458495
FBgn0037312	CG11999	protein_coding		-0.791321	0.00550027	0.0406043	-0.754312
FBgn0025635	Hinfp	protein_coding	Histone H4 transcription factor	-0.411069	0.00550572	0.040619	-0.405679
FBgn0024326	Mkk4	protein_coding	MAP kinase kinase 4	-0.624491	0.00551049	0.0406286	-0.605929
FBgn0039580	Gfat2	protein_coding	Glutamine:fructose-6-phosphate aminotransferase 2	-0.941679	0.00554103	0.0408024	-0.880562
FBgn0013432	bcn92	protein_coding	bcn92	-0.495105	0.00554727	0.0408228	-0.485725
FBgn0038309	Amt	protein_coding	Ammonium transporter	-3.22965	0.00560283	0.0410346	-1.82564
FBgn0032444	CCT4	protein_coding	Chaperonin containing TCP1 subunit 4	-0.641867	0.00560406	0.0410346	-0.621675
FBgn0033400	CG2063	protein_coding		-0.395765	0.00560143	0.0410346	-0.390929
FBgn0027563	CG9631	protein_coding		-1.80255	0.00568302	0.0415091	-1.4421
FBgn0263199	Galk	protein_coding	Galactokinase	-1.02851	0.0057058	0.0416495	-0.94951
FBgn0261373	CG33228	protein_coding		-0.594414	0.00575757	0.041949	-0.578186
FBgn0267200	lncRNA:CR45640	ncRNA	long non-coding RNA:CR45640	-1.73773	0.00577522	0.0420254	-1.40786
FBgn0034401	MetRS	protein_coding	Methionyl-tRNA synthetase	-0.687027	0.00587658	0.042578	-0.66212
FBgn0035679	CG10467	protein_coding		-0.697621	0.00588153	0.0425875	-0.671571
FBgn0037592	CG11737	protein_coding		-0.560146	0.00589877	0.042686	-0.546451
FBgn0001970	Pgant35A	protein_coding	Polypeptide N-acetylgalactosaminyltransferase 35A	-0.466862	0.00590278	0.0426886	-0.458866
FBgn0038462	EMC2A	protein_coding	ER membrane protein complex subunit 2A	-0.666363	0.00591619	0.0427329	-0.643544
FBgn0038331	Ccm3	protein_coding	Cerebral cavernous malformation 3	-0.391632	0.00597901	0.043054	-0.386873
FBgn0026761	Trap1	protein_coding	Trap1	-0.34844	0.00599552	0.0431464	-0.345078
FBgn0021825	DCTN2-p50	protein_coding	Dynactin 2, p50 subunit	-0.598551	0.00606287	0.0435509	-0.5818
FBgn0028343	Ankle2	protein_coding	Ankle2	-1.01464	0.00609234	0.043709	-0.937515
FBgn0065046	snoRNA:U3:9B	snoRNA	snoRNA:U3:9B	-2.10567	0.00613062	0.0438763	-1.57013
FBgn0013688	mt:srRNA	rRNA	mitochondrial small ribosomal RNA	-0.638562	0.00615435	0.0440192	-0.618242
FBgn0037396	CG11459	protein_coding		-1.05079	0.00618119	0.0441035	-0.965382
FBgn0032153	CG4537	protein_coding		-0.743237	0.00620365	0.0442368	-0.711499
FBgn0031049	Sec61gamma	protein_coding	Sec61 gamma subunit	-0.726371	0.00633697	0.044995	-0.696566
FBgn0030435	CG4645	protein_coding		-1.00546	0.00637636	0.0451442	-0.929531
FBgn0035541	CG15019	protein_coding		-0.444857	0.0063771	0.0451442	-0.437803
FBgn0040273	Spt5	protein_coding	Spt5	-0.699471	0.00641938	0.0453613	-0.672686
FBgn0037700	CG8149	protein_coding		-0.376436	0.00643855	0.0454693	-0.372131
FBti0018990	jockey{}838	transposable_element		-4.49187	0.00646041	0.0455415	-1.76217
FBgn0000308	chic	protein_coding	chickadee	-0.774588	0.0064718	0.0455943	-0.738498
FBgn0001105	Gbeta13F	protein_coding	G protein beta-subunit 13F	-0.35341	0.00650473	0.0457713	-0.349833
FBgn0284246	l(2)k09848	protein_coding	lethal (2) k09848	-0.692532	0.00654293	0.0459573	-0.66641
FBgn0263120	Acsl	protein_coding	Acyl-CoA synthetase long-chain	-0.545114	0.00655521	0.0459884	-0.532159
FBgn0050015	CG30015	protein_coding		-1.13728	0.00660534	0.0462848	-1.02918
FBgn0266931	lncRNA:CR45382	ncRNA	long non-coding RNA:CR45382	-2.40141	0.00666221	0.0465442	-1.65009
FBgn0033377	Pgm2a	protein_coding	Phosphoglucomutase 2a	-0.407641	0.00666088	0.0465442	-0.40214
FBgn0001123	Galphas	protein_coding	G protein alpha s subunit	-0.350732	0.00665634	0.0465442	-0.347215
FBgn0265542	lncRNA:CR44392	ncRNA	long non-coding RNA:CR44392	-2.09299	0.00667386	0.0465953	-1.55237
FBgn0034802	CNBP	protein_coding	CCHC-type zinc finger nucleic acid binding protein	-0.610212	0.00670621	0.0467679	-0.592063
FBgn0036405	CG6833	protein_coding		-0.55438	0.00671059	0.0467706	-0.540684
FBgn0267485	asRNA:CR45835	ncRNA	antisense RNA:CR45835	-0.932941	0.00696736	0.0481037	-0.870193
FBgn0004050	z	protein_coding	zeste	-0.321268	0.00698958	0.048171	-0.318529
FBgn0263504	lncRNA:CR43493	ncRNA	long non-coding RNA:CR43493	-1.1638	0.00701166	0.0482948	-1.04691
FBgn0036299	Tsf2	protein_coding	Transferrin 2	-0.372626	0.00706436	0.0485994	-0.368354
FBgn0005585	Calr	protein_coding	Calreticulin	-0.537222	0.00708165	0.0486625	-0.524581
FBgn0053868	His2B:CG33868	protein_coding	His2B:CG33868	-3.96884	0.00709608	0.0486885	-1.81364
FBgn0030679	CG8206	protein_coding		-0.461587	0.0070979	0.0486885	-0.453509
FBgn0024689	fws	protein_coding	four way stop	-0.843863	0.00713432	0.0488241	-0.796594
FBgn0086676	spin	protein_coding	spinster	-0.700762	0.00713138	0.0488241	-0.673158
FBgn0001089	Gal	protein_coding	beta galactosidase	-0.929336	0.00715946	0.048939	-0.867024
FBgn0260648	Rrp40	protein_coding	Ribosomal RNA processing 40	-0.619266	0.0072544	0.0495302	-0.599967
FBgn0015298	Srp19	protein_coding	Signal recognition particle 19	-0.795565	0.0073074	0.0497761	-0.755454
FBgn0038951	Polr3F	protein_coding	RNA polymerase III subunit F	-0.618673	0.00730502	0.0497761	-0.599387
FBgn0036487	Prp31	protein_coding	Pre-mRNA processing factor 31	-0.381738	0.00733807	0.049927	-0.377106

## Sheet: Upregulated genes p<0.05
ensembl_gene_id	external_gene_name	gene_biotype	description	log2FoldChange	pvalue	padj	log2FCshrink
FBgn0263321	CG43402	protein_coding		5.15738	2.72684e-89	3.19668e-85	4.95549
FBgn0053926	CG33926	protein_coding		5.77156	4.88359e-75	2.86251e-71	5.44611
FBgn0002868	MtnA	protein_coding	Metallothionein A	5.11342	4.48106e-61	1.31329e-57	4.82334
FBgn0038240	CG14851	protein_coding		7.22643	3.05016e-55	7.15141e-52	6.32535
FBgn0041183	Tep1	protein_coding	Thioester-containing protein 1	5.2577	1.60581e-52	3.13748e-49	4.89079
FBgn0032304	CG17134	protein_coding		3.3601	3.69534e-47	6.18864e-44	3.2517
FBgn0028482	bdl	protein_coding	borderless	3.90378	3.49602e-46	5.12298e-43	3.73219
FBgn0004047	Yp3	protein_coding	Yolk protein 3	5.35985	7.15583e-46	9.32086e-43	4.91562
FBgn0039428	CG14237	protein_coding		3.86744	8.65169e-43	1.01424e-39	3.68579
FBgn0052071	CG32071	protein_coding		7.60821	4.06275e-42	4.32978e-39	6.18614
FBgn0041579	AttC	protein_coding	Attacin-C	4.44891	1.74924e-41	1.70887e-38	4.17204
FBgn0028940	Cyp28a5	protein_coding	Cytochrome P450 28a5	4.49585	1.15385e-39	1.04051e-36	4.18948
FBgn0039483	CG14259	protein_coding		4.91716	1.55838e-38	1.30492e-35	4.50744
FBgn0051619	nolo	protein_coding	no long nerve cord	5.37305	3.46224e-36	2.70586e-33	4.83305
FBgn0026403	Ndg	protein_coding	Nidogen	2.93706	2.34446e-35	1.71776e-32	2.84006
FBti0019466	springer{}1464	transposable_element		7.02161	3.4397e-35	2.37198e-32	6.01202
FBgn0264077	Cnx14D	protein_coding	Calnexin 14D	5.68364	5.20844e-33	3.39214e-30	5.012
FBti0020127	copia{}1016	transposable_element		5.44688	5.89265e-32	3.63577e-29	4.78725
FBgn0052207	hpRNA:CR32207	ncRNA	hairpin RNA:CR32207	5.34462	1.47086e-31	7.8377e-29	4.71063
FBgn0004580	Cbp53E	protein_coding	Calbindin 53E	5.52025	1.6204e-31	8.25913e-29	4.86284
FBgn0040725	CG13946	protein_coding		7.55427	2.18224e-31	1.06593e-28	5.62797
FBgn0262811	CG43182	protein_coding		13.1111	4.76402e-30	2.14802e-27	8.76552
FBgn0033820	CG4716	protein_coding		5.36509	2.72492e-29	1.14086e-26	4.66209
FBgn0039328	CHKov2	protein_coding	CHK domain ov2	2.79697	4.59406e-27	1.85711e-24	2.68595
FBgn0031277	CG13947	protein_coding		3.64077	8.52022e-25	3.22202e-22	3.37555
FBgn0063493	GstE7	protein_coding	Glutathione S transferase E7	5.24068	2.41912e-24	8.8623e-22	4.47676
FBgn0033196	CG1358	protein_coding		3.78635	3.36608e-24	1.19577e-21	3.487
FBgn0053489	CG33489	protein_coding		3.37957	4.61441e-24	1.59102e-21	3.16524
FBgn0051664	CG31664	protein_coding		7.98621	7.75157e-24	2.59633e-21	6.06054
FBgn0037850	CG14695	protein_coding		2.91005	9.26216e-24	3.01612e-21	2.76703
FBgn0050289	CG30289	protein_coding		6.63564	1.02331e-23	3.24222e-21	5.06978
FBgn0259736	CG42390	protein_coding		2.57494	1.71047e-23	5.1415e-21	2.47408
FBti0020099	copia{}988	transposable_element		6.29741	2.83284e-23	8.09985e-21	5.06813
FBgn0033395	Cyp4p2	protein_coding	Cytochrome P450 4p2	5.41247	1.45775e-22	3.97423e-20	4.50913
FBgn0266710	hog	protein_coding	hog	8.34865	1.83122e-22	4.87895e-20	6.63282
FBgn0053093	CG33093	protein_coding		4.26607	3.44302e-22	8.96945e-20	3.80477
FBgn0033065	Cyp6w1	protein_coding	Cytochrome P450 6w1	3.1489	3.9955e-22	1.01824e-19	2.95594
FBgn0037807	CG6293	protein_coding		3.83578	1.74375e-21	4.25874e-19	3.4794
FBgn0037163	laza	protein_coding	lazaro	2.65309	9.60627e-21	2.25229e-18	2.52799
FBgn0262531	CG43085	protein_coding		4.94859	1.28129e-20	2.94521e-18	4.15453
FBgn0029935	CG4615	protein_coding		1.89633	2.08648e-20	4.70381e-18	1.84907
FBgn0029723	Proc-R	protein_coding	Proctolin receptor	4.64962	2.85868e-20	6.32308e-18	3.99794
FBgn0053267	CG33267	protein_coding		7.91319	3.44187e-20	7.47205e-18	4.46804
FBgn0030394	Cpr11A	protein_coding	Cuticular protein 11A	4.6185	4.85539e-20	1.0349e-17	3.98651
FBgn0038632	CG14301	protein_coding		2.97217	6.66662e-20	1.39558e-17	2.78999
FBgn0052073	CG32073	protein_coding		5.93341	7.24896e-20	1.49087e-17	4.49696
FBgn0262607	CG43133	protein_coding		6.37415	8.85985e-20	1.79076e-17	5.10399
FBgn0266347	nAChRalpha4	protein_coding	nicotinic Acetylcholine Receptor alpha4	2.81196	2.28039e-19	4.45551e-17	2.65309
FBgn0039927	CG11155	protein_coding		2.97153	4.76501e-19	9.00972e-17	2.78033
FBgn0032665	CG15152	protein_coding		4.58532	5.10449e-19	9.49841e-17	3.94892
FBgn0046776	CR14033	pseudogene		2.94962	5.68842e-19	1.04196e-16	2.76448
FBgn0039098	GILT3	protein_coding	Gamma-interferon-inducible lysosomal thiol reductase 3	4.24762	1.18171e-18	2.13125e-16	3.69018
FBgn0052204	CG32204	protein_coding		5.59329	1.42865e-18	2.53758e-16	4.62633
FBgn0033942	Cpr51A	protein_coding	Cuticular protein 51A	3.44081	2.66439e-18	4.59332e-16	3.1346
FBgn0259163	CG42268	protein_coding		2.20026	3.43914e-18	5.75958e-16	2.1174
FBgn0031276	CG12506	protein_coding		6.49636	5.82614e-18	9.6197e-16	4.38112
FBgn0033304	Cyp6a13	protein_coding	Cytochrome P450 6a13	2.94308	9.09253e-18	1.46016e-15	2.74366
FBgn0004431	LysX	protein_coding	Lysozyme X	9.1247	1.262e-17	1.99925e-15	4.12286
FBgn0287619	lncRNA:CR46488	ncRNA	long non-coding RNA:CR46488	4.44172	2.0927e-17	3.27103e-15	3.77764
FBgn0033710	CG17739	protein_coding		2.65082	2.46375e-17	3.80033e-15	2.50039
FBgn0029147	NtR	protein_coding	NtR	1.92257	1.41194e-16	2.14963e-14	1.86108
FBgn0038349	AOX3	protein_coding	Aldehyde oxidase 3	1.35911	1.58726e-16	2.38557e-14	1.33706
FBgn0028496	CG30116	protein_coding		3.87309	2.18616e-16	3.2441e-14	3.39977
FBgn0039798	CG11313	protein_coding		2.92166	2.73934e-16	4.01417e-14	2.70706
FBgn0261561	CG42675	protein_coding		2.03199	2.78096e-16	4.02484e-14	1.95816
FBgn0031117	GstT3	protein_coding	Glutathione S transferase T3	3.19069	3.16494e-16	4.5247e-14	2.91313
FBgn0037427	Osi17	protein_coding	Osiris 17	8.3402	1.30084e-15	1.7748e-13	4.16495
FBgn0035160	hng3	protein_coding	hinge3	2.08454	1.30199e-15	1.7748e-13	2.00149
FBgn0050054	CG30054	protein_coding		3.79059	2.19667e-15	2.95995e-13	3.32543
FBgn0038034	Cyp9f3	protein_coding	Cytochrome P450 9f3	1.85577	1.08687e-14	1.40264e-12	1.79269
FBgn0030160	CG9691	protein_coding		1.22594	1.07398e-14	1.40264e-12	1.20748
FBgn0286723	hll	protein_coding	heimdall	1.82597	2.69481e-14	3.3254e-12	1.76398
FBti0019193	copia{}399	transposable_element		8.52317	3.64175e-14	4.44711e-12	5.77702
FBgn0033721	CG13159	protein_coding		7.65793	8.4428e-14	1.02036e-11	3.22106
FBgn0030836	CG8664	protein_coding		27.4029	9.51365e-14	1.12731e-11	0.311472
FBgn0040297	Nhe2	protein_coding	Na[+]/H[+] hydrogen exchanger 2	1.87525	1.25298e-13	1.45433e-11	1.80471
FBgn0028583	lcs	protein_coding	la costa	3.07421	1.42179e-13	1.61822e-11	2.77245
FBgn0038037	Cyp9f2	protein_coding	Cytochrome P450 9f2	2.15439	1.46497e-13	1.65133e-11	2.04757
FBgn0039316	CG11893	protein_coding		5.67347	2.15897e-13	2.3877e-11	3.85484
FBgn0045980	niki	protein_coding	nimA-like kinase	2.6194	2.36374e-13	2.58973e-11	2.42775
FBgn0030040	CG15347	protein_coding		4.82663	3.15188e-13	3.42125e-11	3.70108
FBgn0050424	cGlr2	protein_coding	cGAS-like receptor 2	1.86894	5.53359e-13	5.9514e-11	1.7954
FBgn0038897	CG5849	protein_coding		2.26189	6.50965e-13	6.93751e-11	2.13201
FBgn0262722	lncRNA:CR43166	ncRNA	long non-coding RNA:CR43166	2.15409	7.01618e-13	7.40997e-11	2.0413
FBgn0002526	LanA	protein_coding	Laminin A	0.835074	9.05882e-13	9.39792e-11	0.828207
FBgn0028490	CG31705	protein_coding		1.18268	9.64919e-13	9.92259e-11	1.16326
FBti0018968	copia{}837	transposable_element		3.76896	9.75746e-13	9.94667e-11	3.19712
FBgn0001229	Hsp67Bc	protein_coding	Heat shock gene 67Bc	3.40854	1.22226e-12	1.23522e-10	2.97044
FBgn0058469	lncRNA:CR40469	ncRNA	long non-coding RNA:CR40469	3.00918	2.97468e-12	2.98052e-10	2.69602
FBgn0034900	CG12491	protein_coding		4.20913	4.19676e-12	4.11589e-10	3.41151
FBgn0264776	CG44014	protein_coding		2.18276	4.21314e-12	4.11589e-10	2.05779
FBgn0031561	IM33	protein_coding	Immune induced molecule 33	4.60138	5.36017e-12	5.19317e-10	3.4931
FBgn0032249	TBC1D16	protein_coding	TBC1 domain family member 16	1.82491	6.70645e-12	6.44423e-10	1.74971
FBgn0034903	sona	protein_coding	sol narae	2.31773	7.40683e-12	6.94642e-10	2.16472
FBgn0010053	Jheh1	protein_coding	Juvenile hormone epoxide hydrolase 1	1.36115	7.34e-12	6.94642e-10	1.32923
FBgn0000370	crc	protein_coding	cryptocephal	0.763854	7.4008e-12	6.94642e-10	0.758133
FBgn0037975	CG3397	protein_coding		2.94075	8.69431e-12	8.08916e-10	2.63294
FBgn0262149	CR42875	pseudogene		2.07486	8.8107e-12	8.1329e-10	1.96417
FBgn0261041	stj	protein_coding	straightjacket	3.5568	9.91715e-12	9.0123e-10	3.02535
FBgn0044812	TotC	protein_coding	Turandot C	4.78	1.25835e-11	1.10087e-09	3.52827
FBgn0039155	Kal1	protein_coding	Kallmann syndrome 1	0.976888	1.3715e-11	1.18222e-09	0.964662
FBgn0038505	CG17283	protein_coding		2.24841	1.40342e-11	1.2009e-09	2.10549
FBgn0034634	CG10494	protein_coding		3.11576	1.56037e-11	1.32552e-09	2.744
FBgn0040503	CG7763	protein_coding		2.23231	1.59462e-11	1.34487e-09	2.09102
FBgn0031270	CG13689	protein_coding		1.46158	1.67132e-11	1.39949e-09	1.42086
FBgn0036410	CG8100	protein_coding		1.77716	1.85952e-11	1.54604e-09	1.70419
FBgn0050026	CG30026	protein_coding		2.28759	2.04021e-11	1.68432e-09	2.13475
FBgn0062928	hpRNA:CR33940	ncRNA	hairpin RNA:CR33940	1.66054	2.25437e-11	1.84811e-09	1.6003
FBgn0264721	lncRNA:CR43989	ncRNA	long non-coding RNA:CR43989	2.89472	2.6179e-11	2.11658e-09	2.59444
FBgn0052640	CG32640	protein_coding		2.48964	2.61797e-11	2.11658e-09	2.29168
FBgn0040104	lectin-24A	protein_coding	lectin-24A	11.182	2.66046e-11	2.1362e-09	4.27566
FBgn0001145	Gs2	protein_coding	Glutamine synthetase 2	1.13086	3.05383e-11	2.43538e-09	1.11129
FBgn0262508	CG43078	protein_coding		2.5117	3.12226e-11	2.47312e-09	2.30696
FBgn0260960	Baldspot	protein_coding	Baldspot	1.12256	4.04409e-11	3.16059e-09	1.10318
FBgn0053983	obst-H	protein_coding	obstructor-H	3.05575	5.84925e-11	4.54111e-09	2.68491
FBgn0262880	CG43235	protein_coding		3.17908	6.75735e-11	5.2116e-09	2.76281
FBti0060280	1731{}2219	transposable_element		6.02687	7.01673e-11	5.37628e-09	4.38991
FBgn0262964	CR43275	pseudogene		3.82279	8.34483e-11	6.35237e-09	3.11394
FBgn0030097	CG12115	protein_coding		27.1121	1.14865e-10	8.68746e-09	0.228618
FBgn0036652	CG13032	protein_coding		9.58477	1.6247e-10	1.22092e-08	6.03348
FBgn0036131	CG12522	protein_coding		6.36074	2.00081e-10	1.48453e-08	3.31761
FBgn0036550	CG17026	protein_coding		4.17286	2.19883e-10	1.62119e-08	3.23779
FBgn0033273	Gasz	protein_coding	Gasz	1.05871	2.36424e-10	1.73225e-08	1.04105
FBgn0002933	ng1	protein_coding	new glue 1	3.2407	2.40918e-10	1.74339e-08	2.7728
FBgn0051865	Ada1-1	protein_coding	transcriptional Adaptor 1-1	9.40568	2.95615e-10	2.12607e-08	5.2628
FBgn0031004	CG7992	protein_coding		22.4662	3.23461e-10	2.31215e-08	0.333452
FBgn0034162	CG6426	protein_coding		3.17262	3.38822e-10	2.40728e-08	2.72847
FBgn0037128	CG14572	protein_coding		1.33755	3.65237e-10	2.57932e-08	1.30147
FBgn0041707	7B2	protein_coding	7B2	2.68659	3.69195e-10	2.59166e-08	2.40961
FBgn0038647	CG14302	protein_coding		26.2538	4.32274e-10	3.01639e-08	0.228615
FBgn0027844	CAH1	protein_coding	Carbonic anhydrase 1	1.14556	4.39704e-10	3.05009e-08	1.12255
FBgn0053490	CG33490	protein_coding		5.71639	4.42948e-10	3.05451e-08	3.94008
FBgn0039801	Npc2h	protein_coding	Niemann-Pick type C-2h	1.8624	5.41487e-10	3.69061e-08	1.76498
FBgn0263111	cac	protein_coding	cacophony	4.1308	5.85213e-10	3.96558e-08	3.17607
FBgn0267936	lncRNA:CR46216	ncRNA	long non-coding RNA:CR46216	6.16486	6.89969e-10	4.64857e-08	3.6251
FBgn0267185	lncRNA:CR45625	ncRNA	long non-coding RNA:CR45625	9.40504	6.97028e-10	4.66929e-08	5.00311
FBgn0036117	CG6321	protein_coding		1.2987	8.38112e-10	5.51977e-08	1.26432
FBgn0265767	zyd	protein_coding	zydeco	2.39847	8.53315e-10	5.5885e-08	2.19114
FBgn0087002	apolpp	protein_coding	apolipophorin	1.56938	9.64727e-10	6.24834e-08	1.50869
FBti0018967	copia{}631	transposable_element		3.62743	9.70666e-10	6.25226e-08	2.96196
FBgn0259935	CG42458	protein_coding		2.33795	1.04343e-09	6.68422e-08	2.14382
FBgn0263999	CG43742	protein_coding		9.61521	1.08963e-09	6.94222e-08	5.19334
FBgn0052412	QC	protein_coding	Glutaminyl cyclase	1.44322	1.10825e-09	7.02269e-08	1.39549
FBgn0035571	CG12493	protein_coding		6.30146	1.78461e-09	1.1011e-07	3.29093
FBgn0020414	Idgf3	protein_coding	Imaginal disc growth factor 3	1.4194	1.77714e-09	1.1011e-07	1.37282
FBgn0032896	CG14400	protein_coding		4.90552	1.99497e-09	1.22445e-07	3.33742
FBgn0032805	CG10337	protein_coding		0.972437	2.06577e-09	1.2613e-07	0.957132
FBgn0053970	osy	protein_coding	oskyddad	1.83128	2.45179e-09	1.48924e-07	1.73121
FBgn0262509	nrm	protein_coding	neuromusculin	2.33193	2.68478e-09	1.6159e-07	2.12912
FBgn0035725	Mis12	protein_coding	Mis12	2.23952	2.68788e-09	1.6159e-07	2.05961
FBgn0031559	CG3513	protein_coding		4.16837	3.11195e-09	1.85185e-07	3.10246
FBgn0036956	CG13813	protein_coding		4.61429	3.49644e-09	2.07014e-07	3.34362
FBgn0016122	Acer	protein_coding	Angiotensin-converting enzyme-related	1.62273	3.95637e-09	2.33068e-07	1.55069
FBti0020428	mariner2{}1523	transposable_element		2.46133	5.21349e-09	3.04068e-07	2.21648
FBti0061742	rooA{}3681	transposable_element		9.59787	5.50587e-09	3.16399e-07	4.36146
RR48347_transposable_element	copia{}RR48347	transposable_element		4.84888	6.51087e-09	3.72326e-07	3.40594
FBgn0039481	Cpr97Eb	protein_coding	Cuticular protein 97Eb	3.85487	6.58509e-09	3.74743e-07	2.96292
FBti0019822	copia{}466	transposable_element		3.41062	6.74057e-09	3.81738e-07	2.80806
FBgn0034005	ItgaPS4	protein_coding	Integrin alphaPS4 subunit	3.05364	8.89609e-09	5.01389e-07	2.58956
FBgn0035733	CG8641	protein_coding		4.38645	9.1198e-09	5.11538e-07	3.15052
FBgn0031081	Nep3	protein_coding	Neprilysin 3	2.21458	9.37825e-09	5.2353e-07	2.02807
FBgn0033708	CG8850	protein_coding		2.24348	1.16441e-08	6.43888e-07	2.0471
FBgn0031182	Cyp6t1	protein_coding	Cytochrome P450 6t1	3.17551	1.21186e-08	6.63312e-07	2.65215
FBgn0050083	CG30083	protein_coding		4.88061	1.34642e-08	7.30745e-07	3.24522
FBgn0050488	antr	protein_coding	antares	6.46982	1.46354e-08	7.9065e-07	4.21804
FBgn0002719	Men	protein_coding	Malic enzyme	3.11968	1.58595e-08	8.52848e-07	2.60501
FBgn0265068	asRNA:CR44179	ncRNA	antisense RNA:CR44179	1.76687	1.60512e-08	8.55308e-07	1.667
FBgn0011576	Cyp4d2	protein_coding	Cytochrome P450 4d2	1.4645	1.60453e-08	8.55308e-07	1.40685
FBgn0030882	Gss1	protein_coding	Glutathione synthetase 1	3.88236	1.68309e-08	8.84794e-07	2.96949
FBgn0036199	Bmcp	protein_coding	Bmcp	1.05718	1.71617e-08	8.98154e-07	1.03506
FBgn0023535	arg	protein_coding	arginase	3.03964	1.78421e-08	9.29611e-07	2.56042
FBgn0051875	CG31875	protein_coding		2.23482	1.81382e-08	9.40856e-07	2.03851
FBgn0264821	asRNA:CR44029	ncRNA	antisense RNA:CR44029	2.48687	1.83022e-08	9.45183e-07	2.21583
FBgn0010295	ng3	protein_coding	new glue 3	1.55988	1.93634e-08	9.91254e-07	1.48966
FBgn0020762	Atet	protein_coding	ABC transporter expressed in trachea	1.65915	2.26472e-08	1.14437e-06	1.5743
FBgn0031489	CG17224	protein_coding		1.64632	2.25807e-08	1.14437e-06	1.56336
FBgn0040063	yip3	protein_coding	yippee interacting protein 3	8.47058	2.30181e-08	1.15812e-06	5.09767
FBgn0032124	CG17855	protein_coding		2.3689	2.52545e-08	1.2638e-06	2.13036
FBgn0028514	CG4793	protein_coding		1.13421	2.53342e-08	1.2638e-06	1.10632
FBgn0038083	Ugt37A3	protein_coding	UDP-glycosyltransferase family 37 member A3	2.70938	2.58427e-08	1.2837e-06	2.35598
FBgn0032506	CG9395	protein_coding		6.76138	2.63252e-08	1.30215e-06	4.04105
FBgn0052495	Gss2	protein_coding	Glutathione synthetase 2	6.68471	2.7588e-08	1.35888e-06	4.05798
FBgn0033139	Tsp42Er	protein_coding	Tetraspanin 42Er	2.4173	2.91551e-08	1.42411e-06	2.16243
FBgn0261363	PPO3	protein_coding	Prophenoloxidase 3	3.09785	3.16115e-08	1.53133e-06	2.59434
FBgn0038756	CG4783	protein_coding		4.9286	3.74954e-08	1.80162e-06	3.14768
FBgn0287184	FASN3	protein_coding	Fatty acid synthase 3	3.24545	3.754e-08	1.80162e-06	2.65146
FBgn0039118	CG10208	protein_coding		2.38978	3.83245e-08	1.82634e-06	2.13798
FBgn0030985	Obp18a	protein_coding	Odorant-binding protein 18a	3.22083	4.18004e-08	1.98391e-06	2.64998
FBgn0052407	CG32407	protein_coding		3.02183	4.20656e-08	1.98845e-06	2.52704
FBgn0058006	CG40006	protein_coding		2.44228	4.63758e-08	2.1574e-06	2.17215
FBgn0039525	CG5646	protein_coding		2.69642	4.96085e-08	2.29866e-06	2.34106
FBgn0053653	Cadps	protein_coding	Calcium-dependent secretion activator	0.902978	5.65816e-08	2.58303e-06	0.888065
FBgn0035452	CG10359	protein_coding		0.800486	5.66271e-08	2.58303e-06	0.790062
FBgn0035385	FMRFaR	protein_coding	FMRFamide Receptor	4.40929	5.7417e-08	2.59884e-06	3.20374
FBgn0031170	Abca3	protein_coding	ATP binding cassette subfamily A member 3	1.75221	5.73e-08	2.59884e-06	1.64705
FBgn0037230	Nepl11	protein_coding	Neprilysin-like 11	3.20773	6.27426e-08	2.81813e-06	2.61561
FBgn0035641	CG5568	protein_coding		8.3656	6.32733e-08	2.83112e-06	4.17224
FBti0060546	INE-1{}2485	transposable_element		3.07453	6.95815e-08	3.10154e-06	2.5605
FBgn0031636	CG12194	protein_coding		1.68534	7.51581e-08	3.32482e-06	1.59009
FBgn0035168	Cep290	protein_coding	Centrosomal protein 290kDa	5.63031	7.70562e-08	3.39598e-06	2.96848
FBgn0037386	CG1208	protein_coding		3.44732	8.28789e-08	3.63891e-06	2.70768
FBgn0259715	CG42369	protein_coding		2.41992	8.52838e-08	3.73053e-06	2.14611
FBgn0031860	Daao2	protein_coding	D-amino acid oxidase 2	3.39025	9.64357e-08	4.15631e-06	2.68135
FBgn0025621	CG16989	protein_coding		0.740774	1.03636e-07	4.41792e-06	0.732157
FBgn0038321	Nagk	protein_coding	N-acetylglucosamine kinase	1.60655	1.12599e-07	4.76534e-06	1.52133
FBti0059730	invader4{}1669	transposable_element		8.1506	1.16723e-07	4.92211e-06	4.08931
FBgn0051436	CG31436	protein_coding		1.38879	1.19884e-07	5.03728e-06	1.3328
FBgn0262683	CG43153	protein_coding		4.40212	1.21977e-07	5.1069e-06	2.9707
FBgn0031560	CG16713	protein_coding		3.1146	1.23561e-07	5.14731e-06	2.53842
FBgn0063491	GstE9	protein_coding	Glutathione S transferase E9	2.29217	1.24259e-07	5.14731e-06	2.05262
FBgn0265512	mlt	protein_coding	mulet	2.19188	1.25273e-07	5.17105e-06	1.98058
FBgn0261584	CG42694	protein_coding		1.71672	1.30308e-07	5.34128e-06	1.61228
FBgn0015572	alpha-Est4	protein_coding	alpha-Esterase-4	2.86756	1.34186e-07	5.48105e-06	2.41157
FBgn0042179	Ugt305A1	protein_coding	UDP-glycosyltransferase family 305 member A1	9.05503	1.36135e-07	5.54137e-06	3.29122
FBgn0031866	Nlg2	protein_coding	Neuroligin 2	3.60343	1.39565e-07	5.66133e-06	2.77115
FBgn0035802	Pura	protein_coding	Puratrophin-1-like	1.07783	1.48947e-07	6.02104e-06	1.05092
FBti0019405	copia{}1391	transposable_element		3.52012	1.50776e-07	6.07406e-06	2.72834
FBgn0037715	CG9399	protein_coding		1.21214	1.67437e-07	6.72215e-06	1.17383
FBgn0036262	CG6910	protein_coding		2.76371	1.74071e-07	6.96461e-06	2.34403
FBgn0039086	Ugt303B1	protein_coding	UDP-glycosyltransferase family 303 member B1	3.76872	1.75849e-07	7.01181e-06	2.86972
FBgn0259994	OtopLa	protein_coding	Otopetrin-like a	4.70443	2.1136e-07	8.34268e-06	2.84997
FBgn0033830	CG10814	protein_coding		3.9579	2.1907e-07	8.58916e-06	2.85537
FBgn0264958	lncRNA:CR44127	ncRNA	long non-coding RNA:CR44127	3.77041	2.1878e-07	8.58916e-06	2.86589
FBgn0036046	Ilp2	protein_coding	Insulin-like peptide 2	21.7653	2.28633e-07	8.9342e-06	0.228464
FBgn0034717	CG5819	protein_coding		7.78971	2.32865e-07	9.03932e-06	2.68951
FBgn0266579	tau	protein_coding	tau	3.99553	2.32187e-07	9.03932e-06	2.82242
FBgn0034389	Mctp	protein_coding	Multiple C2 domain and transmembrane region protein	1.83545	2.75665e-07	1.05609e-05	1.70208
FBgn0265413	CG44325	protein_coding		1.18209	3.06766e-07	1.1676e-05	1.14491
FBgn0029765	CG16756	protein_coding		6.63466	3.08678e-07	1.17108e-05	3.5254
FBgn0023495	Lip3	protein_coding	Lipase 3	5.13738	3.19839e-07	1.20951e-05	3.24506
FBgn0260795	NaPi-III	protein_coding	Na[+]-dependent inorganic phosphate cotransporter type III	2.6344	3.25901e-07	1.22847e-05	2.25342
FBgn0053271	CG33271	protein_coding		7.90233	3.37017e-07	1.26225e-05	4.43355
FBgn0261859	CG42788	protein_coding		0.996065	3.40937e-07	1.27287e-05	0.973498
FBgn0030373	moon	protein_coding	moonshiner	4.9763	3.4285e-07	1.27595e-05	3.07629
FBgn0036454	CG17839	protein_coding		0.65359	3.48075e-07	1.29129e-05	0.647129
FBgn0030377	CG1924	protein_coding		8.44249	3.61829e-07	1.33808e-05	3.47724
FBgn0024957	Irp-1B	protein_coding	Iron regulatory protein 1B	0.898002	4.00583e-07	1.46294e-05	0.881197
FBgn0004852	Ac76E	protein_coding	Adenylyl cyclase 76E	1.43011	4.10825e-07	1.49568e-05	1.36367
FBgn0051999	CG31999	protein_coding		1.217	4.37869e-07	1.5843e-05	1.17545
FBgn0033574	Spn47C	protein_coding	Serpin 47C	3.98259	4.61885e-07	1.66606e-05	2.74943
FBgn0031695	Cyp4ac3	protein_coding	Cytochrome P450 4ac3	4.7508	4.74398e-07	1.70594e-05	2.85839
FBgn0004034	y	protein_coding	yellow	7.8127	5.1671e-07	1.84115e-05	3.77436
FBgn0031116	CG1695	protein_coding		4.66051	5.96954e-07	2.11423e-05	2.94061
FBgn0011283	Obp28a	protein_coding	Odorant-binding protein 28a	4.4892	6.42691e-07	2.26254e-05	2.75185
FBgn0029799	CG15772	protein_coding		2.48638	6.42659e-07	2.26254e-05	2.14883
FBgn0287461	lncRNA:CR46450	ncRNA	long non-coding RNA:CR46450	1.15373	7.03043e-07	2.46023e-05	1.11697
FBgn0039084	CG10175	protein_coding		3.13798	7.28104e-07	2.53281e-05	2.47986
FBgn0028396	TotA	protein_coding	Turandot A	2.02454	7.49388e-07	2.59913e-05	1.834
FBgn0022359	Sodh-2	protein_coding	Sorbitol dehydrogenase-2	1.73877	8.04557e-07	2.77407e-05	1.61534
FBgn0038595	CG7142	protein_coding		3.21622	8.34407e-07	2.86016e-05	2.51736
FBgn0032253	LManI	protein_coding	Lysosomal alpha-mannosidase I	1.19572	8.57366e-07	2.93029e-05	1.15421
FBgn0034387	Cyp12b2	protein_coding	Cytochrome P450 12b2	1.82171	8.91806e-07	3.03914e-05	1.67952
FBti0061172	INE-1{}3111	transposable_element		3.1416	9.15972e-07	3.11245e-05	2.4993
FBgn0003162	Pu	protein_coding	Punch	1.37808	9.21183e-07	3.12111e-05	1.31476
FBgn0010241	Mdr50	protein_coding	Multi drug resistance 50	6.22475	9.88595e-07	3.33026e-05	2.53239
FBgn0032719	CG17321	protein_coding		2.65985	1.01852e-06	3.42125e-05	2.24913
FBgn0026315	Ugt35A1	protein_coding	UDP-glycosyltransferase family 35 member A1	3.50924	1.08759e-06	3.62209e-05	2.59017
FBgn0038330	CG14868	protein_coding		1.74631	1.15044e-06	3.80978e-05	1.61815
FBgn0032483	CG15482	protein_coding		2.40578	1.26452e-06	4.17577e-05	2.08651
FBgn0033856	CG13334	protein_coding		7.87789	1.27262e-06	4.17897e-05	3.41417
FBgn0040338	TfIIA-S-2	protein_coding	TfIIA-S-2	4.47193	1.2691e-06	4.17897e-05	3.06266
FBgn0033128	Tsp42Eg	protein_coding	Tetraspanin 42Eg	3.18239	1.27641e-06	4.17972e-05	2.47364
FBgn0039932	fuss	protein_coding	fussel	2.29747	1.28852e-06	4.20762e-05	2.01447
FBgn0010549	l(2)03659	protein_coding	lethal (2) 03659	4.97651	1.32715e-06	4.30974e-05	2.89207
FBgn0039087	Ugt303B2	protein_coding	UDP-glycosyltransferase family 303 member B2	8.05775	1.34846e-06	4.36685e-05	3.26123
FBgn0262569	CG43109	protein_coding		2.61399	1.35546e-06	4.36911e-05	2.20757
FBgn0050414	CG30414	protein_coding		1.40706	1.4622e-06	4.68344e-05	1.33731
FBgn0051326	CG31326	protein_coding		5.61025	1.47105e-06	4.69895e-05	2.29108
FBgn0032505	CG16826	protein_coding		3.20602	1.51058e-06	4.79907e-05	2.48492
FBgn0262965	CR43276	pseudogene		8.18126	1.59713e-06	5.06033e-05	3.09014
FBgn0263773	fok	protein_coding	fledgling of Klp38B	0.498447	1.63871e-06	5.16414e-05	0.495199
FBgn0051380	CG31380	protein_coding		4.17424	1.69652e-06	5.32657e-05	2.73602
FBgn0085244	CG34215	protein_coding		2.99474	1.70215e-06	5.32657e-05	2.3872
FBgn0029710	CG3568	protein_coding		1.04766	1.70388e-06	5.32657e-05	1.01802
FBti0018882	Burdock{}770	transposable_element		4.65226	1.75472e-06	5.47091e-05	2.84942
FBgn0034885	Eglp4	protein_coding	Entomoglyceroporin 4	2.37725	1.82426e-06	5.6427e-05	2.05548
FBgn0085307	CG34278	protein_coding		2.54525	1.90166e-06	5.86663e-05	2.15365
FBgn0037050	ICA69	protein_coding	Islet cell autoantigen 69 kDa	4.87813	1.916e-06	5.89534e-05	2.74278
FBgn0039972	Marf1	protein_coding	Meiosis regulator and mRNA stability factor 1	5.26747	2.0414e-06	6.23212e-05	2.82057
FBgn0051997	CG31997	protein_coding		1.71333	2.05792e-06	6.24999e-05	1.5862
FBgn0039667	FipoQ	protein_coding	F-box involved in polyQ pathogenesis	1.92086	2.17499e-06	6.55462e-05	1.74431
FBgn0031251	CG4213	protein_coding		2.33843	2.27164e-06	6.82831e-05	2.02787
FBgn0039881	CG1971	protein_coding		2.04827	2.40212e-06	7.18132e-05	1.83475
FBgn0262985	CG43293	protein_coding		1.81357	2.40745e-06	7.18132e-05	1.66265
FBgn0265651	lncRNA:CR44458	ncRNA	long non-coding RNA:CR44458	7.14937	2.41377e-06	7.18189e-05	4.17907
FBgn0263980	Stacl	protein_coding	Stac-like	1.24376	2.48471e-06	7.35562e-05	1.19301
FBti0061048	micropia{}2987	transposable_element		4.90328	2.53991e-06	7.48126e-05	3.12972
FBgn0083941	CG34105	protein_coding		3.85484	2.57383e-06	7.56217e-05	2.62222
FBgn0027565	CG5498	protein_coding		0.684926	2.7022e-06	7.91949e-05	0.676182
FBti0019416	roo{}1405	transposable_element		3.4229	2.70909e-06	7.91986e-05	2.57124
FBgn0032684	Ugt301D1	protein_coding	UDP-glycosyltransferase family 301 member D1	0.826391	2.72886e-06	7.95781e-05	0.811096
FBgn0033679	CG8888	protein_coding		1.79478	2.95768e-06	8.56121e-05	1.64505
FBgn0051704	CG31704	protein_coding		1.89961	3.01328e-06	8.6793e-05	1.72307
FBgn0030798	CG13003	protein_coding		1.09346	3.04837e-06	8.75884e-05	1.05811
FBgn0014863	Mlp84B	protein_coding	Muscle LIM protein at 84B	2.18063	3.10123e-06	8.87412e-05	1.91816
FBgn0038738	CG4572	protein_coding		0.516625	3.10363e-06	8.87412e-05	0.512808
FBgn0085488	CG34459	protein_coding		2.16542	3.13593e-06	8.92762e-05	1.91112
FBgn0032785	CG10026	protein_coding		1.40736	3.27847e-06	9.28344e-05	1.33278
FBgn0250815	Jon65Aiv	protein_coding	Jonah 65Aiv	13.3772	3.30781e-06	9.34395e-05	0.437546
FBgn0010040	GstD4	protein_coding	Glutathione S transferase D4	1.95063	3.46089e-06	9.68906e-05	1.75876
FBgn0050021	metro	protein_coding	menage a trois	1.83313	3.46303e-06	9.68906e-05	1.67277
FBgn0031089	aspr	protein_coding	asperous	0.867109	3.46113e-06	9.68906e-05	0.8491
FBgn0050197	CG30197	protein_coding		3.06518	3.52044e-06	9.82623e-05	2.37556
FBgn0032615	CG6012	protein_coding		1.95838	3.52894e-06	9.82656e-05	1.7637
FBgn0034639	CG15673	protein_coding		1.42286	3.72161e-06	0.000103385	1.3451
FBgn0052074	CG32074	protein_coding		5.61586	4.05405e-06	0.000111825	2.57
FBgn0039135	CG13603	protein_coding		1.03831	4.24111e-06	0.000116437	1.00707
FBgn0265575	yin	protein_coding	yin	2.08132	4.43308e-06	0.000120858	1.84492
FBgn0031048	CG12237	protein_coding		1.00991	4.52226e-06	0.000122719	0.980966
FBgn0036553	CG17027	protein_coding		2.74555	4.57124e-06	0.000123761	2.23105
FBgn0041712	yellow-d	protein_coding	yellow-d	2.17587	5.02136e-06	0.000135323	1.90455
FBgn0266994	asRNA:CR45445	ncRNA	antisense RNA:CR45445	2.86557	5.14883e-06	0.000138123	2.28171
FBgn0040726	dpr1	protein_coding	defective proboscis extension response 1	2.12274	5.25269e-06	0.000140587	1.87034
FBgn0034255	Oxp	protein_coding	Oxpecker	3.20513	5.99381e-06	0.0001579	2.45694
RR51007_transposable_element	RR51007	transposable_element		3.96182	6.29054e-06	0.000165345	2.71934
FBgn0027106	Inx7	protein_coding	Innexin 7	3.09978	6.46052e-06	0.000169433	2.36345
FBgn0020912	Ptx1	protein_coding	Ptx1	3.68388	6.64913e-06	0.000173603	2.54558
FBgn0050431	CG30431	protein_coding		1.57882	6.83722e-06	0.000177722	1.46787
FBgn0025885	Inos	protein_coding	myo-inositol-1-phosphate synthase	0.815512	6.88498e-06	0.000178173	0.799542
FBgn0028533	CG7953	protein_coding		12.9491	7.1144e-06	0.000183301	0.490344
FBgn0032123	Oatp30B	protein_coding	Organic anion transporting polypeptide 30B	0.904796	7.15348e-06	0.000183904	0.882988
FBgn0004430	LysS	protein_coding	Lysozyme S	13.2426	7.20361e-06	0.000184766	0.443648
FBgn0266705	asRNA:CR45195	ncRNA	antisense RNA:CR45195	1.85529	7.22731e-06	0.000184766	1.67795
FBgn0015570	alpha-Est2	protein_coding	alpha-Esterase-2	2.87182	7.39677e-06	0.00018808	2.26114
FBgn0052579	CG32579	protein_coding		0.717645	7.41218e-06	0.00018808	0.706647
FBgn0038181	CG9297	protein_coding		3.33527	7.80303e-06	0.00019757	2.40962
FBgn0052205	hpRNA:CR32205	ncRNA	hairpin RNA:CR32205	2.41907	7.87494e-06	0.000198961	2.04658
FBgn0037525	CG17816	protein_coding		2.35917	8.15847e-06	0.0002048	2.00486
FBgn0033234	MFS12	protein_coding	Major Facilitator Superfamily Transporter 12	3.83254	8.5297e-06	0.000213206	2.50474
FBgn0053543	CG33543	protein_coding		4.60069	8.79005e-06	0.000218317	2.74056
FBgn0004425	LysB	protein_coding	Lysozyme B	11.7736	8.94491e-06	0.000221694	0.523425
FBgn0050486	CG30486	protein_coding		5.83834	9.68513e-06	0.000238027	3.01891
FBgn0053462	CG33462	protein_coding		7.80441	9.93403e-06	0.000243633	2.63597
FBgn0266622	asRNA:CR45129	ncRNA	antisense RNA:CR45129	7.30063	1.00995e-05	0.000247175	2.998
FBti0020289	G6{}1178	transposable_element		8.0852	1.11384e-05	0.000270903	2.34593
FBgn0031939	CG13796	protein_coding		1.03638	1.16354e-05	0.000281823	1.00229
FBgn0028540	CG9008	protein_coding		0.982109	1.17291e-05	0.000283505	0.953015
FBgn0266687	lncRNA:CR45177	ncRNA	long non-coding RNA:CR45177	1.58849	1.24367e-05	0.000299494	1.46941
FBgn0028499	CG7985	protein_coding		0.69112	1.24416e-05	0.000299494	0.680786
FBgn0033807	AQP	protein_coding	aquaporin	3.13091	1.32232e-05	0.000317272	2.36157
FBgn0029681	CG15239	protein_coding		2.35793	1.32343e-05	0.000317272	1.9927
FBgn0015571	alpha-Est3	protein_coding	alpha-Esterase-3	1.16856	1.3334e-05	0.000319009	1.1194
FBgn0002533	Lcp2	protein_coding	Larval cuticle protein 2	6.5632	1.40295e-05	0.00033293	1.55022
FBgn0038682	CG5835	protein_coding		1.77131	1.40115e-05	0.00033293	1.60689
FBgn0261611	CG42700	protein_coding		1.64126	1.42767e-05	0.000338113	1.50841
FBgn0010294	ng2	protein_coding	new glue 2	1.55938	1.5807e-05	0.000373599	1.44358
FBgn0041180	Tep4	protein_coding	Thioester-containing protein 4	1.02457	1.60101e-05	0.00037764	0.99056
FBgn0038088	CG10126	protein_coding		1.66197	1.71353e-05	0.000402558	1.52176
FBgn0027843	CAH2	protein_coding	Carbonic anhydrase 2	1.54305	1.71865e-05	0.000402956	1.4299
FBgn0033775	Cyp9h1	protein_coding	Cytochrome P450 9h1	2.50949	1.79462e-05	0.000419927	2.05857
FBgn0031678	Nepl3	protein_coding	Neprilysin-like 3	1.10671	1.81216e-05	0.000423187	1.06353
FBgn0037535	PIG-H	protein_coding	Phosphatidylinositol glycan anchor biosynthesis class H	0.644733	1.82555e-05	0.000424622	0.635994
FBgn0260745	mfas	protein_coding	midline fasciclin	0.482231	1.87562e-05	0.000434542	0.478544
FBgn0010395	Itgbn	protein_coding	Integrin betanu subunit	1.91389	1.88364e-05	0.000434699	1.70482
FBgn0036843	Sfxn2	protein_coding	Sideroflexin 2	0.875541	1.88371e-05	0.000434699	0.853802
FBti0059861	Stalker4{}1800	transposable_element		3.83184	1.92006e-05	0.000441351	2.51713
FBgn0020616	SA	protein_coding	Stromalin	0.604687	2.06449e-05	0.000470856	0.597377
FBgn0261085	Syt12	protein_coding	Synaptotagmin 12	3.60367	2.08262e-05	0.000474069	2.49411
FBgn0032136	Apoltp	protein_coding	Apolipoprotein lipid transfer particle	1.19985	2.14409e-05	0.000486173	1.14418
FBgn0264385	lncRNA:CR43837	ncRNA	long non-coding RNA:CR43837	4.32814	2.19719e-05	0.000496294	2.42252
FBgn0033205	Rdh1	protein_coding	Retinol dehydrogenase 1	1.14044	2.22153e-05	0.000500828	1.09229
FBgn0035665	Jon65Aiii	protein_coding	Jonah 65Aiii	11.5377	2.25582e-05	0.000505641	0.485924
FBgn0035246	CG13928	protein_coding		3.99523	2.2545e-05	0.000505641	2.36284
FBgn0046878	Obp83cd	protein_coding	Odorant-binding protein 83cd	4.22298	2.30798e-05	0.000514447	2.55757
FBgn0031490	CG17264	protein_coding		2.08523	2.30708e-05	0.000514447	1.81068
FBgn0036332	Cul6	protein_coding	Cullin 6	0.836322	2.47286e-05	0.00054904	0.816815
FBgn0030756	CG9903	protein_coding		6.3755	2.51501e-05	0.000557342	1.63101
FBgn0025726	unc-13	protein_coding	unc-13	1.13606	2.58947e-05	0.000571968	1.0877
FBgn0019650	toy	protein_coding	twin of eyeless	6.42039	2.60975e-05	0.000575078	1.54057
FBgn0259714	DIP-epsilon	protein_coding	Dpr-interacting protein epsilon	1.31706	2.65378e-05	0.000582589	1.24241
FBgn0019928	Ser8	protein_coding	Ser8	7.02201	2.69525e-05	0.000589134	2.78667
FBgn0032886	CG9328	protein_coding		1.27532	2.69867e-05	0.000589134	1.20726
FBgn0265296	Dscam2	protein_coding	Down syndrome cell adhesion molecule 2	10.229	2.70865e-05	0.000590214	0.920555
FBgn0036196	CG11658	protein_coding		1.50515	2.74667e-05	0.000597389	1.39478
FBgn0039165	CG6204	protein_coding		0.748549	2.79511e-05	0.000606799	0.734314
FBgn0261848	CG42780	protein_coding		7.08183	2.80037e-05	0.000606816	2.73582
FBgn0039297	CG11852	protein_coding		2.78645	2.93539e-05	0.000632567	2.16968
FBgn0036110	Cpr67Fb	protein_coding	Cuticular protein 67Fb	6.44419	2.99717e-05	0.000643514	3.551
FBgn0267796	Tmc	protein_coding	Transmembrane channel-like	5.22122	3.0766e-05	0.000658157	2.60444
FBgn0036994	CG5199	protein_coding		0.733608	3.30905e-05	0.000701483	0.719953
FBti0102105	HeT-A{}6262	transposable_element		3.50088	3.3393e-05	0.000706618	2.37629
FBti0015567	Tirant{}475	transposable_element		7.58431	3.38353e-05	0.000713401	2.2931
FBgn0032221	Schip1	protein_coding	Schwannomin interacting protein 1	2.24552	3.4147e-05	0.000718681	1.89705
FBgn0036717	CG13731	protein_coding		5.47216	3.49108e-05	0.000732128	1.86664
FBgn0031435	Elba2	protein_coding	Early boundary activity 2	1.65996	3.50853e-05	0.000734474	1.51131
FBti0019173	roo{}366	transposable_element		2.71963	3.57858e-05	0.000747801	2.15536
FBgn0266456	CG45081	protein_coding		2.88245	3.63806e-05	0.000758878	2.18678
FBgn0038686	CG5555	protein_coding		0.55491	3.69874e-05	0.0007688	0.548883
FBgn0033292	Cyp4ad1	protein_coding	Cytochrome P450 4ad1	1.59159	3.7271e-05	0.000773325	1.45791
FBgn0032286	CG7300	protein_coding		3.38421	3.7977e-05	0.000785193	2.28973
RR48341_transposable_element	copia{}RR48341	transposable_element		3.11869	3.95623e-05	0.00081653	2.27737
FBgn0037713	CG16790	protein_coding		0.690773	4.09149e-05	0.000841484	0.679083
FBgn0033440	CG10459	protein_coding		2.0929	4.10679e-05	0.000841823	1.79974
FBgn0034392	MFS15	protein_coding	Major Facilitator Superfamily Transporter 15	1.17785	4.10751e-05	0.000841823	1.12139
FBgn0266591	CG45116	protein_coding		1.55077	4.21562e-05	0.000860971	1.42501
FBgn0263843	lncRNA:CR43704	ncRNA	long non-coding RNA:CR43704	3.07341	4.24799e-05	0.000865343	2.25214
FBgn0028899	CG31817	protein_coding		2.9235	4.25179e-05	0.000865343	2.1951
FBgn0026592	Fie	protein_coding	Fire exit	3.99992	4.312e-05	0.000876077	2.40521
FBti0059745	copia{}1684	transposable_element		2.7984	4.41953e-05	0.00089546	2.13846
FBgn0039900	Syt7	protein_coding	Synaptotagmin 7	1.95175	4.42268e-05	0.00089546	1.70942
FBgn0020906	Jon25Bi	protein_coding	Jonah 25Bi	13.0419	4.4322e-05	0.00089584	0.374959
FBgn0000473	Cyp6a2	protein_coding	Cytochrome P450 6a2	3.51235	4.44956e-05	0.0008978	2.42126
FBgn0000964	tj	protein_coding	traffic jam	7.26708	4.5217e-05	0.000910788	2.41321
FBgn0266428	asRNA:CR43463	ncRNA	antisense RNA:CR43463	1.82086	4.6228e-05	0.000929555	1.621
FBgn0040393	CG14265	protein_coding		1.15312	4.66037e-05	0.000935505	1.09933
FBgn0031908	CG5177	protein_coding		2.12731	4.71629e-05	0.000945113	1.81471
FBgn0035094	CG9380	protein_coding		3.49728	4.87262e-05	0.000974773	2.29
FBgn0262620	lncRNA:CR43144	ncRNA	long non-coding RNA:CR43144	2.99571	4.94267e-05	0.000987102	2.21104
FBgn0039817	CG15553	protein_coding		1.36911	5.13039e-05	0.00102285	1.27951
FBgn0267758	asRNA:CR46089	ncRNA	antisense RNA:CR46089	1.31932	5.28524e-05	0.00105193	1.23861
FBgn0015801	Reg-5	protein_coding	Rhythmically expressed gene 5	0.588456	5.36714e-05	0.00106642	0.580972
FBgn0051683	CG31683	protein_coding		4.33531	5.45642e-05	0.0010805	2.54521
FBgn0033972	Ciao1	protein_coding	Ciao1	0.958194	5.63563e-05	0.0011085	0.926283
FBgn0038277	RpS5b	protein_coding	Ribosomal protein S5b	4.88722	5.80799e-05	0.00113668	2.11069
FBgn0039085	Ugt303B3	protein_coding	UDP-glycosyltransferase family 303 member B3	3.92896	5.8708e-05	0.00114706	2.38191
FBgn0053181	CG33181	protein_coding		1.95015	5.90551e-05	0.00115192	1.70006
FBgn0033052	SCAP	protein_coding	SREBP cleavage activating protein	0.758949	5.98222e-05	0.00116494	0.742812
FBti0059856	Stalker{}1795	transposable_element		3.4115	6.01606e-05	0.00116959	2.32963
FBgn0015033	Cyp4d8	protein_coding	Cytochrome P450 4d8	1.86781	6.1854e-05	0.00120052	1.64553
FBgn0033397	Cyp4p3	protein_coding	Cytochrome P450 4p3	2.86238	6.20195e-05	0.00120174	2.14528
FBgn0036953	CG17145	protein_coding		13.0334	6.28758e-05	0.00121633	0.418483
FBgn0035760	CG8607	protein_coding		1.02673	6.36881e-05	0.00123001	0.98714
FBgn0027073	Ugt49B1	protein_coding	UDP-glycosyltransferase family 49 member B1	1.51251	6.41813e-05	0.0012375	1.39017
FBgn0035166	JMJD5	protein_coding	Jumonji domain containing 5	0.851464	6.47403e-05	0.00124622	0.828577
FBgn0040060	yip7	protein_coding	yippee interacting protein 7	15.2921	6.60835e-05	0.00126792	0.26065
FBgn0032645	CG15142	protein_coding		7.52093	6.77771e-05	0.00129617	2.05135
FBgn0030073	CG10962	protein_coding		2.53162	6.86858e-05	0.00130849	2.00473
FBgn0030615	Cyp4s3	protein_coding	Cytochrome P450 4s3	1.65697	6.859e-05	0.00130849	1.49671
FBgn0052302	CG32302	protein_coding		9.37939	6.9172e-05	0.00131214	0.671668
FBti0061665	1360{}3604	transposable_element		6.95909	6.95425e-05	0.00131491	2.44644
FBgn0052017	CG32017	protein_coding		2.13038	7.19643e-05	0.00135852	1.8042
FBti0018977	invader1{}613	transposable_element		6.86296	7.51958e-05	0.00141255	2.47641
FBgn0263118	tx	protein_coding	taxi	0.929	7.57771e-05	0.00141907	0.898876
FBgn0004429	LysP	protein_coding	Lysozyme P	1.53689	7.65225e-05	0.00143074	1.40611
FBgn0263745	CR43670	pseudogene		1.3495	7.7013e-05	0.00143762	1.25981
FBgn0261393	alpha-Est5	protein_coding	alpha-Esterase-5	1.32156	7.82372e-05	0.00145815	1.23679
FBti0019616	springer{}97	transposable_element		6.65679	7.85941e-05	0.00146247	2.57713
FBgn0028408	Drep2	protein_coding	DNA fragmentation factor-related protein 2	3.35241	7.88602e-05	0.00146278	2.24202
FBgn0010387	Acbp2	protein_coding	Acyl-CoA binding protein 2	3.05139	8.2447e-05	0.00151493	2.16228
FBgn0034053	Cyp4aa1	protein_coding	Cytochrome P450 4aa1	1.3147	8.23445e-05	0.00151493	1.23081
FBgn0265635	lncRNA:CR44442	ncRNA	long non-coding RNA:CR44442	1.62044	8.30836e-05	0.00152186	1.46711
FBgn0000278	CecB	protein_coding	Cecropin B	2.81965	8.37013e-05	0.00153078	2.10612
FBgn0013323	Ptth	protein_coding	Prothoracicotropic hormone	3.06316	8.41286e-05	0.0015362	2.22826
FBgn0037817	Cyp12e1	protein_coding	Cytochrome P450 12e1	1.04535	8.63238e-05	0.00157383	1.00206
FBgn0005666	bt	protein_coding	bent	1.70841	8.89233e-05	0.0016162	1.52843
FBgn0030218	CG1628	protein_coding		0.934389	8.87966e-05	0.0016162	0.903189
FBgn0024289	Sodh-1	protein_coding	Sorbitol dehydrogenase 1	2.52869	9.01756e-05	0.00163389	1.99058
FBgn0050187	CG30187	protein_coding		1.56202	9.20669e-05	0.00166559	1.42221
FBgn0052694	CG32694	protein_coding		1.77201	9.47913e-05	0.00171223	1.57223
FBgn0063495	GstE5	protein_coding	Glutathione S transferase E5	3.08549	9.63988e-05	0.00173326	2.21969
FBti0019374	roo{}1359	transposable_element		2.6966	9.67177e-05	0.00173633	2.07147
FBgn0038353	CG5399	protein_coding		5.50773	0.000101125	0.00179463	1.62325
FBgn0053346	CG33346	protein_coding		6.65533	0.00010422	0.00184002	1.31022
FBgn0038082	Ugt37A2	protein_coding	UDP-glycosyltransferase family 37 member A2	8.36478	0.000105518	0.0018474	1.33487
FBgn0261567	CG42681	protein_coding		2.36043	0.000105649	0.0018474	1.9167
FBgn0030748	Traf-like	protein_coding	TNF-receptor-associated factor-like	2.24785	0.000104981	0.0018474	1.85646
FBgn0015609	CadN	protein_coding	Cadherin-N	1.94231	0.000105899	0.0018474	1.67847
FBgn0033159	Dscam1	protein_coding	Down syndrome cell adhesion molecule 1	1.39717	0.000105846	0.0018474	1.29406
FBgn0039109	CG10365	protein_coding		0.933416	0.000105213	0.0018474	0.901625
FBgn0036670	CG13029	protein_coding		7.49723	0.000106773	0.00185711	1.88302
FBgn0029879	APC7	protein_coding	Anaphase Promoting Complex subunit 7	2.70014	0.000108178	0.00187599	2.07566
FBgn0037204	CG11131	protein_coding		5.25376	0.000111899	0.00193479	1.73125
FBti0020227	17.6{}1116	transposable_element		6.36553	0.000112267	0.00193829	2.97711
FBgn0031645	CG3036	protein_coding		0.954126	0.000116595	0.00200692	0.919796
FBgn0011817	nmo	protein_coding	nemo	0.776185	0.000117052	0.00200908	0.7575
FBgn0002441	l(3)mbt	protein_coding	lethal (3) malignant brain tumor	0.678357	0.000117807	0.00201907	0.665809
FBgn0058470	CG40470	protein_coding		2.71147	0.000118068	0.0020206	2.04672
FBgn0259896	NimC1	protein_coding	Nimrod C1	1.12037	0.000120021	0.00204678	1.06524
FBgn0051390	MED7	protein_coding	Mediator complex subunit 7	0.689273	0.00012194	0.00207475	0.67606
FBgn0004959	phm	protein_coding	phantom	10.3814	0.000125199	0.00212097	0.525294
FBgn0262808	CG43179	protein_coding		2.78753	0.000125598	0.00212466	2.06194
FBgn0085786	CR41501	pseudogene		6.6045	0.000125891	0.00212655	2.4209
FBgn0086758	chinmo	protein_coding	Chronologically inappropriate morphogenesis	0.639633	0.000127443	0.00214966	0.628991
FBgn0267986	lncRNA:CR46253	ncRNA	long non-coding RNA:CR46253	7.22642	0.000127983	0.00215202	2.00389
FBti0063386	INE-1{}5325	transposable_element		6.70278	0.00012788	0.00215202	2.35634
FBgn0035497	CG14995	protein_coding		2.04803	0.000128133	0.00215202	1.73553
FBgn0024150	Ac78C	protein_coding	Adenylyl cyclase 78C	1.226	0.000130094	0.0021799	1.15377
FBgn0030102	SmydA-9	protein_coding	SET and MYND domain containing, arthropod-specific, member 9	1.95158	0.000131688	0.00220225	1.67739
FBgn0034736	gas	protein_coding	gasoline	1.1671	0.000132713	0.00221622	1.1043
FBti0019597	roo{}78	transposable_element		3.11839	0.000134039	0.00222569	2.21868
FBgn0039154	Npc2f	protein_coding	Niemann-Pick type C-2f	1.74969	0.000135583	0.00224815	1.54853
FBgn0287234	slf	protein_coding	schlaff	1.86276	0.000137816	0.00227872	1.62101
FBti0061999	INE-1{}3938	transposable_element		3.54579	0.000139988	0.00230813	2.34587
FBgn0052076	Alg10	protein_coding	ALG10 alpha-1,2-glucosyltransferase	0.437073	0.000141686	0.00233173	0.433602
FBgn0051004	mesh	protein_coding	mesh	7.54273	0.000145088	0.00237883	1.02597
FBgn0040348	CG3703	protein_coding		1.94786	0.000151823	0.00247886	1.6728
FBgn0030484	GstT4	protein_coding	Glutathione S transferase T4	1.55788	0.0001525	0.00248645	1.41056
FBgn0085446	CG34417	protein_coding		0.34482	0.00015316	0.00249374	0.343094
FBgn0038880	SIFaR	protein_coding	SIFamide receptor	6.5557	0.000158035	0.00256245	2.35842
FBgn0038337	CG6125	protein_coding		1.58761	0.000159756	0.00258319	1.43168
FBgn0029994	Ldsdh1	protein_coding	Lipid droplet subset dehydrogenase 1	2.57864	0.000160919	0.00259841	1.97398
FBgn0053120	CG33120	protein_coding		1.03298	0.000161727	0.00260788	0.987833
FBgn0262901	lncRNA:CR43256	ncRNA	long non-coding RNA:CR43256	2.02528	0.00016261	0.00261851	1.71876
FBgn0039108	CG10232	protein_coding		2.78354	0.000163548	0.00262713	2.04518
FBgn0263336	lncRNA:CR43417	ncRNA	long non-coding RNA:CR43417	2.25189	0.000163771	0.00262713	1.84635
FBgn0032900	CG14401	protein_coding		0.705571	0.000166786	0.00267109	0.69083
FBgn0266377	Pde8	protein_coding	Phosphodiesterase 8	0.990691	0.000167625	0.00268086	0.950576
FBgn0029508	Tsp42Ea	protein_coding	Tetraspanin 42Ea	1.7667	0.000167977	0.00268282	1.55505
FBgn0000146	aub	protein_coding	aubergine	3.63423	0.000168396	0.00268586	2.17673
FBgn0038358	Ttc26	protein_coding	Tetratricopeptide repeat domain 26	4.69174	0.000170986	0.00271977	2.65873
FBti0020307	HB{}1219	transposable_element		3.57315	0.000173539	0.00275664	2.19092
FBgn0265186	CG44251	protein_coding		8.90717	0.000173783	0.00275676	0.993322
FBgn0037477	CG14610	protein_coding		4.29681	0.000174017	0.00275676	2.46134
FBgn0032233	dpr19	protein_coding	defective proboscis extension response 19	3.70055	0.000176109	0.00278613	2.21594
FBgn0263492	asRNA:CR43481	ncRNA	antisense RNA:CR43481	2.04018	0.000178531	0.00282064	1.72137
FBgn0032373	Vha100-5	protein_coding	Vacuolar H[+] ATPase 100kD subunit 5	8.01426	0.000179712	0.00283167	1.00291
FBgn0031360	CG31937	protein_coding		0.830102	0.000184186	0.00289439	0.805959
FBgn0027930	MP1	protein_coding	Melanization Protease 1	0.723335	0.00019135	0.00299892	0.70718
FBgn0034901	CG11300	protein_coding		1.59147	0.000193281	0.00302515	1.43027
FBgn0038179	CG9312	protein_coding		2.74898	0.000194112	0.00303005	2.01999
FBgn0038292	CG3987	protein_coding		9.21383	0.00019444	0.00303115	0.877565
FBgn0003710	tipE	protein_coding	temperature-induced paralytic E	2.52514	0.00019543	0.00304253	1.95868
FBgn0051248	CG31248	protein_coding		3.1015	0.000201476	0.00312008	2.13393
FBgn0022981	rpk	protein_coding	ripped pocket	3.28927	0.00020498	0.00317016	2.12037
FBgn0031343	CG18131	protein_coding		6.59936	0.00020668	0.00319223	1.57932
FBti0061344	H{}3283	transposable_element		4.49512	0.000207115	0.00319475	2.37994
FBgn0035726	CG9953	protein_coding		0.553152	0.000208828	0.00321694	0.545782
FBgn0267035	asRNA:CR45479	ncRNA	antisense RNA:CR45479	1.9556	0.000210039	0.00323134	1.66939
FBgn0039916	Ekar	protein_coding	Eye-enriched kainate receptor	2.16279	0.000212471	0.0032602	1.77917
FBgn0026751	XRCC1	protein_coding	XRCC1	0.81404	0.00021222	0.0032602	0.790836
FBgn0002531	Lcp1	protein_coding	Larval cuticle protein 1	6.92488	0.000215914	0.00330439	1.00043
FBgn0030594	fiz	protein_coding	fezzik	1.6487	0.000216409	0.00330765	1.46796
FBgn0030588	CG9521	protein_coding		7.10963	0.000219325	0.00334349	1.86242
FBgn0039595	AstA-R2	protein_coding	Allatostatin A receptor 2	3.35977	0.000229227	0.00348538	2.11516
FBgn0031157	CG1503	protein_coding		3.57318	0.000231445	0.00351454	2.17384
FBgn0038079	NijC	protein_coding	Ninjurin C	0.932017	0.000231897	0.00351686	0.897039
FBti0019143	HMS-Beagle{}333	transposable_element		5.8476	0.000234374	0.00354982	2.98304
FBgn0267695	lncRNA:CR46031	ncRNA	long non-coding RNA:CR46031	3.83016	0.000237684	0.00359069	2.33226
FBgn0000406	Cyt-b5-r	protein_coding	Cytochrome b5-related	2.02619	0.000239045	0.00360196	1.69986
FBgn0051821	CG31821	protein_coding		5.70618	0.000241704	0.00363735	1.67616
FBgn0028920	CG8997	protein_coding		7.47589	0.000250058	0.00373534	0.84807
FBgn0266448	CG45078	protein_coding		1.92763	0.000249513	0.00373534	1.64394
FBgn0037562	Nazo	protein_coding		1.91306	0.000250127	0.00373534	1.63684
FBgn0039613	Nepl20	protein_coding	Neprilysin-like 20	1.27636	0.000253511	0.00377625	1.18784
FBgn0038042	Scgbeta	protein_coding	Sarcoglycan beta	2.8767	0.000254484	0.00378594	2.05258
FBgn0019985	mGluR	protein_coding	metabotropic Glutamate Receptor	3.98059	0.000260048	0.00385622	2.16839
FBgn0031434	insv	protein_coding	insensitive	1.1951	0.000260196	0.00385622	1.12183
FBgn0051789	CG31789	protein_coding		14.0254	0.000265899	0.00392994	0.280459
FBgn0035550	CG11349	protein_coding		6.25024	0.000267913	0.00395062	1.24429
FBgn0046113	GluRIIC	protein_coding	Glutamate receptor IIC	2.11209	0.000273635	0.00402488	1.74315
FBti0020214	X{}1103	transposable_element		5.78415	0.000274187	0.00402794	2.93238
FBgn0040377	Vha36-3	protein_coding	Vacuolar H[+] ATPase 36kD subunit 3	2.30621	0.000284754	0.00417272	1.83843
FBgn0000527	e	protein_coding	ebony	2.88797	0.000287641	0.00420975	2.0175
FBgn0051145	CG31145	protein_coding		0.636959	0.000288178	0.00421236	0.625242
FBgn0038063	Octbeta2R	protein_coding	Octopamine beta2 receptor	2.62296	0.00028921	0.00422218	1.95263
FBgn0015766	Msr-110	protein_coding	Msr-110	2.01496	0.000290079	0.00422959	1.68561
FBgn0034128	CG4409	protein_coding		4.1928	0.000290593	0.00423183	1.99394
FBgn0038257	smp-30	protein_coding	Senescence marker protein-30	2.8601	0.000293342	0.00426656	2.00584
FBgn0036723	CG12229	protein_coding		5.96162	0.000293959	0.00426659	1.38093
FBgn0038494	beat-IIb	protein_coding	beaten path IIb	2.09738	0.000296686	0.0042939	1.73063
FBgn0261046	Dscam3	protein_coding	Down syndrome cell adhesion molecule 3	5.23538	0.000300669	0.00434617	1.77876
FBgn0050296	RIC-3	protein_coding	RIC3 acetylcholine receptor chaperone	2.15434	0.000306597	0.00442096	1.75667
FBti0019077	flea{}152	transposable_element		1.47925	0.000307307	0.00442575	1.34146
FBgn0030520	Pdcd4	protein_coding	Programmed cell death 4	0.516791	0.000312666	0.00448639	0.510425
FBgn0039651	Cyt-c1L	protein_coding	Cytochrome c1-like	6.29001	0.00032346	0.00462993	1.62303
FBgn0035781	CG8560	protein_coding		3.99843	0.000328101	0.00468493	2.07401
FBti0061006	diver2{}2945	transposable_element		4.97382	0.000331614	0.00472933	2.35459
FBgn0031389	CG4259	protein_coding		1.34264	0.000335745	0.00477663	1.23651
FBgn0037391	CG2017	protein_coding		0.953594	0.000336805	0.0047859	0.914193
FBgn0010389	htl	protein_coding	heartless	1.88383	0.000347111	0.00492041	1.60506
FBti0063660	Max{}5599	transposable_element		3.09105	0.000350714	0.00495949	2.08732
FBgn0032428	Fam92	protein_coding		5.53343	0.000354082	0.00498308	2.01086
FBgn0052206	CG32206	protein_coding		2.15821	0.000353912	0.00498308	1.75723
FBgn0033108	CG15236	protein_coding		9.01764	0.000362299	0.0050926	0.820499
FBgn0054054	CG34054	protein_coding		3.40274	0.00036634	0.00514324	2.09547
FBgn0050345	CG30345	protein_coding		1.01724	0.000370561	0.00519006	0.969019
FBgn0003483	spn-E	protein_coding	spindle E	1.73817	0.00037261	0.00520632	1.51384
FBgn0000153	b	protein_coding	black	2.40896	0.000373621	0.00521301	1.85511
FBgn0040364	CG11378	protein_coding		1.86481	0.000374907	0.00521357	1.5917
FBgn0036993	CG5910	protein_coding		1.17061	0.000375814	0.00521998	1.09787
FBgn0037375	kat-60L1	protein_coding	katanin p60-like 1	4.74533	0.000381425	0.0052854	1.83396
FBgn0265085	lncRNA:CR44196	ncRNA	long non-coding RNA:CR44196	6.2239	0.000385688	0.00533186	2.17832
FBgn0035331	MsR1	protein_coding	Myosuppressin receptor 1	1.26305	0.000390627	0.0053811	1.17195
FBgn0266396	lncRNA:CR45036	ncRNA	long non-coding RNA:CR45036	3.35838	0.000394802	0.00541991	2.10509
FBgn0264090	CG43759	protein_coding		1.70125	0.000394831	0.00541991	1.48797
FBgn0064237	Idgf5	protein_coding	Imaginal disc growth factor 5	1.44937	0.000394711	0.00541991	1.31397
FBgn0010423	TpnC47D	protein_coding	Troponin C at 47D	3.66922	0.000398921	0.00546965	1.99358
FBgn0035022	CG11413	protein_coding		6.31041	0.000402522	0.00551257	2.11494
FBgn0001078	ftz-f1	protein_coding	ftz transcription factor 1	0.968035	0.000406461	0.00555355	0.925788
FBgn0025837	CG17636	protein_coding		9.85232	0.000414788	0.00564757	0.524457
FBgn0005586	Rab3	protein_coding	Rab3	3.73246	0.000414347	0.00564757	2.00278
FBgn0032733	CG15170	protein_coding		5.50927	0.000424288	0.00575686	1.63044
FBgn0036835	CG14075	protein_coding		7.68634	0.00043146	0.00582719	0.931106
FBgn0001137	grk	protein_coding	gurken	1.16226	0.000439587	0.00592331	1.08968
FBgn0052369	CG32369	protein_coding		0.763985	0.000441048	0.00593618	0.742658
FBgn0003996	w	protein_coding	white	4.79447	0.000443298	0.00595962	2.05628
FBgn0003165	pum	protein_coding	pumilio	0.740248	0.000445501	0.00598237	0.720785
FBgn0002838	ms(3)K81	protein_coding	male sterile (3) K81	3.88546	0.000449605	0.00601881	2.31681
FBgn0037031	CG11456	protein_coding		0.605064	0.000449755	0.00601881	0.594344
FBgn0011676	Nos	protein_coding	Nitric oxide synthase	1.73826	0.00045809	0.00610935	1.50755
FBgn0263079	CG43338	protein_coding		1.64713	0.000458605	0.00610935	1.45024
FBgn0052170	CG32170	protein_coding		1.24346	0.000459757	0.00611774	1.15449
FBgn0264087	Slob	protein_coding	Slowpoke binding protein	2.35721	0.000460345	0.00611862	1.83084
FBgn0265180	CG44245	protein_coding		1.93341	0.000469459	0.0062186	1.62119
FBgn0051343	CG31343	protein_coding		2.76397	0.000487285	0.00643293	2.00624
FBgn0046692	Stlk	protein_coding	Ste20-like kinase	0.530588	0.000498906	0.00657894	0.523213
FBgn0086778	nAChRalpha7	protein_coding	nicotinic Acetylcholine Receptor alpha7	3.88936	0.000518093	0.00682428	2.04038
FBgn0051810	CG31810	protein_coding		2.59082	0.000524528	0.00689354	1.88877
FBgn0262983	CG43291	protein_coding		1.44304	0.000530973	0.00696264	1.30375
FBgn0039663	CG2321	protein_coding		0.833373	0.000534762	0.00699667	0.805011
FBgn0267585	lncRNA:dntRL	ncRNA	downstream non-coding target of Rpd3 and Loco	4.80831	0.000536902	0.00700902	2.29261
RR48331_transposable_element	1731{}RR48331	transposable_element		2.74636	0.000536704	0.00700902	1.94825
FBgn0038105	yellow-f2	protein_coding	yellow-f2	4.24067	0.00053794	0.00701477	1.91484
FBgn0036066	CG14160	protein_coding		7.71811	0.000544486	0.00708436	1.18158
FBgn0025549	unc-119	protein_coding	unc-119	0.389161	0.000545795	0.00708529	0.386192
FBgn0036997	CG5955	protein_coding		6.42684	0.000554488	0.00718215	2.05075
FBgn0263997	CG43740	protein_coding		2.56168	0.000555065	0.00718215	1.91205
FBgn0265754	lncRNA:CR44561	ncRNA	long non-coding RNA:CR44561	4.59077	0.000559462	0.00723106	2.34082
FBgn0266631	lncRNA:CR45138	ncRNA	long non-coding RNA:CR45138	4.10979	0.000562463	0.00725386	1.93753
FBgn0285913	red	protein_coding	red Malpighian tubules	0.487448	0.000564233	0.00726869	0.481609
FBgn0053508	ppk13	protein_coding	pickpocket 13	5.78418	0.000567996	0.00729312	1.4194
FBgn0040796	CG13064	protein_coding		6.41067	0.000576954	0.00740003	1.9075
FBti0019547	roo{}28	transposable_element		3.2169	0.000587852	0.00751515	2.09333
FBgn0020377	Sr-CII	protein_coding	Scavenger receptor class C, type II	6.94517	0.000589036	0.00752208	1.56983
FBgn0085491	CG34462	protein_coding		3.67988	0.000593048	0.00756508	2.17342
FBgn0264835	lncRNA:CR44043	ncRNA	long non-coding RNA:CR44043	4.01812	0.000593695	0.0075651	2.08037
RR48532_transposable_element	copia{}RR48532	transposable_element		3.50924	0.000595806	0.00758375	2.13372
FBgn0033696	Cyp6g2	protein_coding	Cytochrome P450 6g2	3.98113	0.00060339	0.00767195	1.89477
FBgn0010042	GstD6	protein_coding	Glutathione S transferase D6	3.57296	0.000604862	0.00768233	1.98009
FBgn0264908	pHCl-1	protein_coding	pH-sensitive chloride channel 1	2.80792	0.00061295	0.00776822	1.97422
FBgn0051015	PH4alphaPV	protein_coding	prolyl-4-hydroxylase-alpha PV	9.37443	0.000613989	0.007773	0.6568
FBti0060952	transib2{}2891	transposable_element		6.40368	0.000617806	0.00781288	1.88149
FBgn0038398	sxe2	protein_coding	sex-specific enzyme 2	1.72471	0.000628106	0.00791751	1.48906
FBgn0025640	CG13369	protein_coding		1.06633	0.000642711	0.00807556	1.00634
FBti0019050	copia{}122	transposable_element		3.30301	0.000647367	0.00811667	2.12094
FBgn0267814	asRNA:CR46139	ncRNA	antisense RNA:CR46139	4.51816	0.000657342	0.00820718	2.30113
FBgn0030245	CG1637	protein_coding		0.694552	0.000656438	0.00820718	0.677447
FBgn0040941	CG15308	protein_coding		2.32106	0.000658862	0.00821685	1.79428
FBgn0052843	Dh31-R	protein_coding	Diuretic hormone 31 Receptor	2.60039	0.000664488	0.00827821	1.87898
FBgn0036240	CG6928	protein_coding		1.21946	0.000684786	0.00851299	1.13014
FBgn0004598	Fur2	protein_coding	Furin 2	0.745479	0.000688161	0.00854589	0.724246
FBgn0039396	CCAP-R	protein_coding	Crustacean cardioactive peptide receptor	1.64134	0.000696854	0.00863013	1.43421
FBgn0034141	Dolk	protein_coding	Dolichol kinase	0.522901	0.000703791	0.0087031	0.51545
FBgn0051014	PH4alphaSG1	protein_coding	prolyl-4-hydroxylase-alpha SG1	0.847419	0.000705102	0.00871013	0.81633
FBgn0031305	Iris	protein_coding	Iris	3.52415	0.000707175	0.00872654	2.01467
FBgn0031299	CG4629	protein_coding		0.81433	0.000711503	0.0087615	0.786659
FBgn0264490	Eip93F	protein_coding	Ecdysone-induced protein 93F	3.754	0.000716638	0.00881547	1.90346
FBgn0003312	sad	protein_coding	shadow	7.29977	0.000724268	0.00889068	0.763554
FBgn0052091	CG32091	protein_coding		1.58409	0.000723828	0.00889068	1.39435
FBti0060955	Stalker4{}2894	transposable_element		5.69965	0.000735578	0.00901751	2.4764
FBgn0033312	CG8642	protein_coding		2.23529	0.000737677	0.00901751	1.75096
FBti0019058	Doc{}130	transposable_element		1.27224	0.00074234	0.00906505	1.17038
FBgn0033302	Cyp6a14	protein_coding	Cytochrome P450 6a14	1.69831	0.000743526	0.00907009	1.46689
FBgn0030799	CG4872	protein_coding		0.812894	0.000745873	0.00908913	0.785142
FBgn0261788	Ank2	protein_coding	Ankyrin 2	3.49346	0.000760623	0.00923063	1.9069
FBgn0267033	mamo	protein_coding	maternal gene required for meiosis	0.492727	0.000786159	0.0095208	0.486371
FBgn0044050	Ilp3	protein_coding	Insulin-like peptide 3	8.73715	0.000797502	0.00960691	0.75164
FBgn0036153	CG7573	protein_coding		6.55443	0.000796789	0.00960691	1.68474
FBgn0259245	DIP-beta	protein_coding	Dpr-interacting protein beta	3.04458	0.000796547	0.00960691	1.98636
FBgn0033949	Had2	protein_coding	beta Hydroxy acid dehydrogenase 2	1.9326	0.000796697	0.00960691	1.5973
FBgn0264748	CG44006	protein_coding		2.24465	0.00080172	0.00963955	1.74171
FBgn0031538	CG3246	protein_coding		0.849204	0.000807641	0.00970079	0.817247
FBgn0038680	Cyp12a5	protein_coding	Cytochrome P450 12a5	1.09382	0.000816905	0.00980202	1.02686
FBti0019615	roo{}96	transposable_element		2.86002	0.000825141	0.00988063	1.96087
FBgn0042173	CG18853	protein_coding		1.88203	0.00082729	0.00988616	1.57264
FBgn0038207	CG14356	protein_coding		1.97424	0.00083909	0.0099966	1.61597
FBgn0034045	CG8249	protein_coding		3.60191	0.000839986	0.00999711	1.90381
FBgn0038294	Mf	protein_coding	Myofilin	1.70803	0.000845938	0.0100475	1.46791
FBgn0287185	nvd	protein_coding	neverland	6.77444	0.000849645	0.0100814	0.897151
FBti0059681	1360{}1620	transposable_element		1.99703	0.000872119	0.0103167	1.63196
FBgn0038395	CG10407	protein_coding		1.23753	0.000911171	0.0107246	1.14052
FBgn0032670	CG5783	protein_coding		2.05902	0.00091349	0.0107319	1.66207
FBgn0027793	CG14787	protein_coding		2.02507	0.000923494	0.0108153	1.63719
FBgn0034935	Orcokinin	protein_coding	Orcokinin	4.08533	0.000930216	0.0108832	2.11109
RR48356_transposable_element	Transpac{}RR48356	transposable_element		6.10461	0.000934852	0.0109156	1.87806
FBgn0030655	CG9213	protein_coding		0.487753	0.000940458	0.0109701	0.481405
FBti0102119	HeT-A{}6276	transposable_element		5.90751	0.000941749	0.0109743	2.19572
FBgn0259101	CG42249	protein_coding		4.4359	0.000942852	0.0109762	2.01087
FBgn0032707	CG10348	protein_coding		3.24228	0.000947185	0.0110048	1.92289
FBgn0039788	Rpt6R	protein_coding	Regulatory particle triple-A ATPase 6-related	2.02025	0.000954529	0.0110573	1.63315
FBgn0025625	Sik2	protein_coding	Salt-inducible kinase 2	1.95934	0.000952888	0.0110573	1.60342
FBgn0016920	nompC	protein_coding	no mechanoreceptor potential C	2.38602	0.00096375	0.0111531	1.79564
FBgn0041156	exex	protein_coding	extra-extra	7.23355	0.000969988	0.0112142	1.23291
FBgn0040333	brv3	protein_coding	brivido-3	3.16652	0.000973248	0.0112307	1.93844
FBgn0053126	NLaz	protein_coding	Neural Lazarillo	1.78026	0.000973335	0.0112307	1.50536
FBgn0267803	asRNA:CR46128	ncRNA	antisense RNA:CR46128	2.25943	0.000992827	0.0114331	1.74394
FBgn0000018	abo	protein_coding	abnormal oocyte	0.490548	0.000998414	0.0114862	0.484019
FBti0019175	roo{}371	transposable_element		3.08375	0.00101371	0.0116507	1.96019
FBgn0016034	mael	protein_coding	maelstrom	2.19251	0.00102041	0.0117162	1.70542
FBgn0052702	Cubn	protein_coding	Cubilin	0.843438	0.00103236	0.0118303	0.810831
FBgn0028422	GluRIID	protein_coding	Glutamate receptor IID	1.66997	0.00104179	0.0119062	1.43895
FBgn0032453	CG6180	protein_coding		0.553894	0.00104108	0.0119062	0.544464
FBgn0263234	Phae1	protein_coding	Phaedra 1	7.52303	0.00108789	0.0123579	0.680788
FBgn0040465	Dlip3	protein_coding	Dorsal interacting protein 3	5.20545	0.00109052	0.0123757	1.4609
FBgn0033985	CG10257	protein_coding		6.26522	0.00111092	0.0125951	1.71496
FBgn0034160	CG5550	protein_coding		2.43511	0.00113257	0.0128282	1.78485
FBgn0037547	CG7910	protein_coding		5.71603	0.0011378	0.0128501	1.54211
FBgn0004400	rhi	protein_coding	rhino	4.28988	0.00113719	0.0128501	2.22281
FBgn0031703	Acsf2	protein_coding	Acyl-CoA synthetase family member 2	2.33211	0.00113672	0.0128501	1.74705
FBgn0002535	Lcp4	protein_coding	Larval cuticle protein 4	6.18352	0.00114306	0.0128971	0.954086
FBgn0052547	CG32547	protein_coding		2.13536	0.00114544	0.0128995	1.68152
FBgn0037144	CG7458	protein_coding		1.22892	0.0011507	0.0129211	1.12989
FBgn0034976	CG4049	protein_coding		0.564597	0.0011518	0.0129211	0.554446
FBgn0262624	Tmhs	protein_coding	Tetraspan membrane protein in hair cell stereocilia	2.58652	0.00115449	0.0129389	1.81659
FBgn0085205	CG34176	protein_coding		8.15271	0.00117948	0.0131937	0.82946
FBgn0052227	gogo	protein_coding	golden goal	4.107	0.00117862	0.0131937	1.70808
FBti0059696	FB{}kek5-FB-NOF	transposable_element		4.66724	0.00121322	0.0134683	2.07976
FBgn0053225	CG33225	protein_coding		3.43463	0.00121763	0.0134729	1.84805
FBgn0263593	Lpin	protein_coding	Lipin	0.652233	0.00121749	0.0134729	0.636514
FBgn0032897	CG9336	protein_coding		0.966341	0.00122069	0.0134875	0.916434
FBgn0032280	CG17105	protein_coding		9.95388	0.00122424	0.0135012	0.481527
FBgn0010238	Lac	protein_coding	Lachesin	0.409071	0.00122365	0.0135012	0.405137
FBgn0050008	CG30008	protein_coding		1.63955	0.0012289	0.0135399	1.41503
FBgn0051475	myd	protein_coding	mayday	1.10287	0.00123237	0.0135526	1.02962
FBgn0036273	INPP5E	protein_coding	Inositol polyphosphate 5-phosphatase E	0.674555	0.00123184	0.0135526	0.657161
FBgn0261675	Npc1b	protein_coding	Niemann-Pick type C-1b	5.06358	0.00125073	0.0137287	1.85366
FBgn0052548	CG32548	protein_coding		6.86284	0.00126473	0.0138565	1.32664
FBti0020178	springer{}1067	transposable_element		4.80424	0.0012665	0.0138629	2.00303
FBgn0036369	CG10089	protein_coding		2.08564	0.0012782	0.0139779	1.64718
FBgn0034720	Liprin-gamma	protein_coding	Liprin-gamma	2.84662	0.00128543	0.0140439	1.84859
FBgn0036591	CG13050	protein_coding		4.69193	0.00128966	0.0140715	2.01072
FBti0019019	roo{}806	transposable_element		2.95426	0.00129036	0.0140715	1.90321
FBti0019586	copia{}67	transposable_element		2.60272	0.00130286	0.0141684	1.84677
FBgn0000808	gd	protein_coding	gastrulation-defective	4.61183	0.00132271	0.014331	1.84992
FBgn0044811	TotF	protein_coding	Turandot F	6.9357	0.00133517	0.0143964	1.26997
FBgn0029936	CG4617	protein_coding		0.798358	0.00133612	0.0143964	0.769364
FBgn0003082	phr	protein_coding	photorepair	0.748011	0.00133316	0.0143964	0.724091
FBgn0030787	CG9609	protein_coding		0.897979	0.00133895	0.0144004	0.857071
FBgn0287423	Nplp2	protein_coding	Neuropeptide-like precursor 2	2.14404	0.00134274	0.014428	1.66394
FBti0060275	gypsy12{}2214	transposable_element		6.01431	0.00135874	0.0145732	1.76983
FBgn0038460	CG18622	protein_coding		0.789181	0.00135829	0.0145732	0.761101
FBgn0042102	CG18745	protein_coding		6.35004	0.00136796	0.0146453	1.05696
FBgn0003149	Prm	protein_coding	Paramyosin	1.73095	0.00138088	0.0147567	1.46249
FBgn0039915	Gat	protein_coding	GABA transporter	0.775806	0.0014087	0.0150129	0.748915
FBgn0051373	CG31373	protein_coding		1.5094	0.0014195	0.0151006	1.32574
FBgn0085599	CG41284	protein_coding		5.21416	0.00142246	0.0151183	2.45036
FBgn0032946	nrv3	protein_coding	nervana 3	2.9517	0.00143098	0.015195	1.83425
FBgn0045064	bwa	protein_coding	brain washing	2.35574	0.00144073	0.0152848	1.73414
FBgn0265185	CG44250	protein_coding		4.41256	0.00145375	0.0153753	1.56491
FBgn0025697	santa-maria	protein_coding	scavenger receptor acting in neural tissue and majority of rhodopsin is absent	1.58675	0.00145451	0.0153753	1.3744
FBgn0033760	CG8785	protein_coding		2.60277	0.0014588	0.0154067	1.7953
FBgn0053281	CG33281	protein_coding		3.77963	0.00146212	0.015428	1.85597
FBgn0033129	Tsp42Eh	protein_coding	Tetraspanin 42Eh	1.97796	0.00151857	0.0158807	1.58756
FBgn0026374	Rhp	protein_coding	Rhophilin	0.650127	0.00151755	0.0158807	0.633949
FBgn0029810	CG12239	protein_coding		8.46174	0.00152856	0.0159567	0.690107
FBgn0260753	Pdfr	protein_coding	Pigment-dispersing factor receptor	1.81268	0.00153334	0.0159582	1.50475
FBgn0037142	CG14562	protein_coding		0.591428	0.00153415	0.0159582	0.579173
FBgn0039102	SPE	protein_coding	Spatzle-Processing Enzyme	1.58839	0.00154063	0.0160113	1.37383
FBgn0031811	CG13982	protein_coding		3.61624	0.00154296	0.0160213	1.91949
FBgn0035906	GstO2	protein_coding	Glutathione S transferase O2	0.678735	0.00155025	0.0160571	0.660282
FBgn0050016	CG30016	protein_coding		2.1684	0.00155494	0.0160746	1.67146
FBgn0262476	CG43066	protein_coding		4.81542	0.00156622	0.0161484	1.44881
FBgn0034289	CG10910	protein_coding		7.49409	0.00156987	0.0161614	0.759545
FBgn0040743	CG15919	protein_coding		5.73155	0.00157299	0.0161614	1.19383
FBgn0000592	Est-6	protein_coding	Esterase 6	2.58254	0.0015709	0.0161614	1.78126
FBgn0267339	p38c	protein_coding	p38c MAP kinase	2.07732	0.00157228	0.0161614	1.62829
FBgn0036208	Gcat	protein_coding	Glycine C-acetyltransferase	2.54867	0.00158563	0.0162245	1.78227
FBgn0264894	CG44085	protein_coding		1.27771	0.00158454	0.0162245	1.16095
FBgn0040528	CG15864	protein_coding		1.40488	0.00158835	0.0162339	1.25269
FBgn0019643	NA	NA	NA	1.17416	0.00159145	0.0162514	1.08243
FBgn0027550	CG6495	protein_coding		5.09739	0.00161186	0.0163903	1.37559
FBgn0026268	Antdh	protein_coding	Antennal dehydrogenase	3.30799	0.00161205	0.0163903	1.85173
FBgn0283503	Neurl4	protein_coding	Neuralized E3 ubiquitin protein ligase 4	0.573947	0.00161575	0.0164137	0.562626
FBti0019025	roo{}828	transposable_element		2.72885	0.00162586	0.0165021	1.8433
FBgn0033321	CG8738	protein_coding		0.82035	0.00163744	0.0165762	0.787836
FBgn0038930	BomT3	protein_coding	Bomanin Tailed 3	4.88836	0.00164587	0.0166189	1.82919
FBgn0265338	lncRNA:CR44292	ncRNA	long non-coding RNA:CR44292	2.20517	0.00165667	0.0167135	1.68146
FBgn0033484	CG2269	protein_coding		4.77287	0.00167163	0.0168355	1.36598
FBgn0038967	CG13847	protein_coding		1.42766	0.00170899	0.0171381	1.26722
FBgn0265046	CG44163	protein_coding		1.24719	0.00171889	0.017218	1.13747
FBgn0032981	CG3635	protein_coding		4.25501	0.00173291	0.0173335	1.89943
FBgn0025680	cry	protein_coding	cryptochrome	0.853851	0.0017363	0.0173526	0.816881
FBti0019468	copia{}1466	transposable_element		2.9752	0.00176614	0.0176103	1.91419
FBgn0030339	Cyp28c1	protein_coding	Cytochrome P450 28c1	1.23273	0.00176659	0.0176103	1.12535
FBgn0287614	lncRNA:CR46483	ncRNA	long non-coding RNA:CR46483	1.6591	0.0017712	0.0176412	1.41177
FBgn0036143	CG14142	protein_coding		2.69381	0.00179573	0.0178251	1.80036
FBgn0262524	ver	protein_coding	verrocchio	0.734012	0.00179451	0.0178251	0.710185
FBti0019435	roo{}1425	transposable_element		2.6117	0.00180089	0.0178611	1.81127
FBgn0031184	CG14615	protein_coding		1.40559	0.00180411	0.0178779	1.25023
FBti0060544	INE-1{}2483	transposable_element		2.49066	0.00181028	0.0179239	1.76108
FBgn0033177	CG11141	protein_coding		0.76572	0.00181438	0.0179494	0.73864
FBgn0024913	Actbeta	protein_coding	Activin-beta	4.0936	0.00185325	0.0182573	1.65853
FBgn0010651	MFS14	protein_coding	Major Facilitator Superfamily Transporter 14	0.590392	0.0018533	0.0182573	0.577769
FBgn0039620	wat	protein_coding	waterproof	1.23527	0.00185902	0.0182677	1.12637
FBgn0033408	CG8800	protein_coding		2.96735	0.00186486	0.0183096	1.89304
FBti0018970	copia{}860	transposable_element		2.73636	0.00187285	0.0183728	1.82982
FBgn0032358	Ppt2	protein_coding	Palmitoyl-protein Thioesterase 2	0.973948	0.00188732	0.0184837	0.918898
FBgn0039958	CG12567	protein_coding		0.470109	0.00188906	0.0184853	0.463668
FBgn0000489	Pka-C3	protein_coding	Protein kinase, cAMP-dependent, catalytic subunit 3	1.95718	0.00189915	0.0185531	1.56264
FBgn0017590	klg	protein_coding	klingon	3.93748	0.00190617	0.0186062	1.66113
FBgn0040323	GNBP1	protein_coding	Gram-negative bacteria binding protein 1	1.38381	0.00190841	0.0186125	1.2327
FBgn0053269	CG33269	protein_coding		5.86757	0.00192986	0.0187749	1.69799
FBgn0030653	CG7860	protein_coding		0.871495	0.00193743	0.0188017	0.831468
FBgn0266719	stac	protein_coding	staccato	0.659371	0.00193651	0.0188017	0.641733
FBgn0031064	CG12531	protein_coding		4.32044	0.00194508	0.0188448	1.62094
FBgn0002939	ninaD	protein_coding	neither inactivation nor afterpotential D	3.0541	0.00194719	0.0188497	1.85656
FBgn0029524	CG3176	protein_coding		1.82412	0.00200015	0.0193046	1.49808
FBti0061094	Max{}3033	transposable_element		6.31885	0.00200862	0.0193643	1.43988
FBgn0030251	CG2145	protein_coding		1.41211	0.00201489	0.0194089	1.25045
FBgn0034098	krimp	protein_coding	krimper	2.94705	0.00202741	0.0195134	1.84341
FBgn0260758	CG42556	protein_coding		1.85226	0.00203192	0.0195408	1.51093
FBgn0000108	Appl	protein_coding	beta amyloid protein precursor-like	3.69732	0.00203735	0.0195609	1.6749
FBgn0266742	lncRNA:CR45215	ncRNA	long non-coding RNA:CR45215	3.47472	0.00203685	0.0195609	1.87135
FBgn0014396	tim	protein_coding	timeless	1.71988	0.00204253	0.0195946	1.44073
FBgn0264676	lncRNA:CR43961	ncRNA	long non-coding RNA:CR43961	6.53717	0.0020451	0.0196032	1.31701
FBgn0031375	erm	protein_coding	earmuff	5.69328	0.00205417	0.0196587	1.34222
FBgn0261804	CG42750	protein_coding		4.85933	0.00205592	0.0196587	1.78109
FBgn0042627	FASN2	protein_coding	Fatty acid synthase 2	2.48537	0.0020549	0.0196587	1.76203
FBgn0004552	Akh	protein_coding	Adipokinetic hormone	5.39592	0.00207341	0.0197775	1.14448
FBgn0039734	Tace	protein_coding	Tace	4.91992	0.0020911	0.0198977	1.3334
FBgn0031988	CG8668	protein_coding		0.572229	0.00211348	0.0200455	0.560435
FBgn0000442	Pkg21D	protein_coding	Protein kinase, cGMP-dependent at 21D	6.24497	0.00213633	0.0202133	1.48847
FBgn0030817	CG4991	protein_coding		1.0692	0.00214949	0.0203049	0.995549
FBgn0013279	Hsp70Bc	protein_coding	Heat shock protein 70 Bc	2.62027	0.00216038	0.0203587	1.76212
FBgn0036999	isoQC	protein_coding	iso Glutaminyl cyclase	0.903642	0.00215866	0.0203587	0.858255
FBgn0262617	Nuak	protein_coding	Nuak family kinase	0.66419	0.00217022	0.0204022	0.645774
FBti0019051	roo{}123	transposable_element		2.9929	0.00217231	0.0204055	1.85095
FBgn0031865	Nha1	protein_coding	Na[+]/H[+] hydrogen antiporter 1	0.975483	0.00217422	0.020407	0.918701
FBgn0266354	CG45002	protein_coding		5.00173	0.00218402	0.0204827	1.50901
FBgn0053178	CG33178	protein_coding		3.28581	0.00218993	0.0205216	1.82556
FBgn0033788	CG13323	protein_coding		12.3187	0.00223862	0.0209298	0.251965
FBgn0266253	lncRNA:CR44948	ncRNA	long non-coding RNA:CR44948	4.28722	0.00223885	0.0209298	1.82025
FBgn0025383	CG14780	protein_coding		2.43228	0.00224735	0.0209926	1.75108
RR48364_transposable_element	Transpac{}RR48364	transposable_element		2.32129	0.00225174	0.0210001	1.70472
FBgn0036770	Prestin	protein_coding	Prestin	0.605185	0.0022511	0.0210001	0.591098
FBgn0000261	Cat	protein_coding	Catalase	0.666103	0.00227097	0.0211458	0.647367
FBti0019022	roo{}816	transposable_element		2.69197	0.00228487	0.0212584	1.7949
FBgn0003300	run	protein_coding	runt	3.77588	0.00229833	0.0213497	1.72484
FBgn0031762	CG9098	protein_coding		2.12532	0.00233393	0.0216087	1.61725
FBgn0000279	CecC	protein_coding	Cecropin C	1.37999	0.00233543	0.0216087	1.22449
FBgn0032167	CG5853	protein_coding		1.30817	0.00233521	0.0216087	1.17455
FBti0062674	Quasimodo{}4613	transposable_element		5.82195	0.00234317	0.0216183	1.64029
FBgn0003076	Pgm1	protein_coding	Phosphoglucose mutase 1	1.02803	0.0023549	0.0217032	0.960934
FBgn0267286	lncRNA:CR45722	ncRNA	long non-coding RNA:CR45722	5.9981	0.00236195	0.021717	1.54425
FBgn0020642	Lcp65Ac	protein_coding	Lcp65Ac	3.55163	0.00236067	0.021717	1.67942
FBgn0039736	CG7912	protein_coding		5.97825	0.00237532	0.0218228	1.17824
FBgn0033015	d4	protein_coding	d4	0.388234	0.00238296	0.0218587	0.384425
FBgn0033523	CG12895	protein_coding		0.790714	0.00241579	0.0221253	0.759336
FBti0061096	gypsy12{}3035	transposable_element		5.23107	0.00243878	0.0222836	2.16076
FBgn0039508	CG3368	protein_coding		0.5377	0.00243778	0.0222836	0.527622
FBgn0261262	CG42613	protein_coding		4.35614	0.00245817	0.0224084	1.51929
FBgn0262018	CadN2	protein_coding	Cadherin-N2	3.43726	0.00247158	0.0224767	1.78558
FBgn0037849	CG4596	protein_coding		2.66395	0.00247088	0.0224767	1.75152
FBti0062856	HeT-A{}4795	transposable_element		2.40725	0.00247273	0.0224767	1.72609
FBgn0037935	CG6834	protein_coding		1.27198	0.00250716	0.0227136	1.14705
FBgn0003187	qua	protein_coding	quail	2.96595	0.00251146	0.022735	1.75523
FBgn0031190	CG12576	protein_coding		0.452493	0.0025318	0.0228838	0.44641
FBgn0032002	CG8353	protein_coding		0.940164	0.00254083	0.02293	0.887648
FBgn0034756	Cyp6d2	protein_coding	Cytochrome P450 6d2	0.902313	0.00254318	0.0229336	0.855683
FBgn0265161	lncRNA:CR44230	ncRNA	long non-coding RNA:CR44230	6.39273	0.00254848	0.0229638	1.30709
FBgn0030174	CG15312	protein_coding		1.60372	0.00255858	0.0230193	1.36361
FBgn0033817	GstE14	protein_coding	Glutathione S transferase E14	8.20081	0.00259364	0.0232812	0.657124
FBgn0032151	nAChRalpha6	protein_coding	nicotinic Acetylcholine Receptor alpha6	3.87249	0.00259845	0.0233065	1.66436
FBgn0029962	CARPA	protein_coding	Carbonic anhydrase-related protein A	7.44804	0.00261599	0.0234101	0.858992
FBti0020011	mdg1{}900	transposable_element		6.54332	0.00261204	0.0234101	1.22257
FBgn0263390	Nha2	protein_coding	Na[+]/H[+] hydrogen antiporter 2	1.3892	0.0026231	0.023438	1.22759
RR48389_transposable_element	roo{}RR48389	transposable_element		3.98006	0.00264676	0.0235775	2.04752
FBgn0039593	Sid	protein_coding	Stress induced DNase	1.15286	0.00268909	0.0239	1.05719
FBgn0031745	rau	protein_coding	rau	1.26018	0.00271118	0.0240417	1.13691
FBgn0263132	Cht6	protein_coding	Chitinase 6	0.510809	0.00271599	0.0240661	0.501965
FBgn0086917	spok	protein_coding	spookier	7.77039	0.00272478	0.0241258	0.53302
FBgn0004650	fs(1)N	protein_coding	female sterile (1) Nasrat	6.53533	0.00273158	0.0241678	1.20982
FBti0061766	gypsy12{}3705	transposable_element		4.85214	0.00275139	0.0243247	1.69388
FBti0061288	INE-1{}3227	transposable_element		3.73867	0.0027874	0.0245875	1.78943
FBgn0037207	Mes2	protein_coding	Mesoderm-expressed 2	0.766636	0.00279373	0.0246247	0.737167
FBgn0051874	Fum4	protein_coding	Fumarase 4	7.55477	0.00280032	0.0246477	0.809742
FBgn0030837	CG8661	protein_coding		12.2668	0.0028346	0.0248914	0.241008
FBti0019447	mdg1{}1442	transposable_element		6.10496	0.00283318	0.0248914	1.41349
FBgn0032078	C1GalTA	protein_coding	Core 1 Galactosyltransferase A	0.747798	0.00285891	0.0250673	0.720275
FBgn0034899	CG13560	protein_coding		1.1467	0.00286219	0.0250773	1.05137
FBti0019154	HMS-Beagle{}347	transposable_element		5.10152	0.00287754	0.025173	2.1532
FBti0019015	roo{}764	transposable_element		2.11809	0.00287955	0.025173	1.60966
FBgn0000644	Fcp3C	protein_coding	Follicle cell protein 3C	0.786896	0.0028947	0.0252677	0.754881
FBgn0026262	Taf3	protein_coding	TBP-associated factor 3	0.441203	0.0029385	0.0255929	0.435388
FBti0063929	S{}5868	transposable_element		3.11346	0.00294423	0.0256048	1.79868
FBgn0037782	Npc2d	protein_coding	Niemann-Pick type C-2d	8.32298	0.00295922	0.0257069	0.614094
FBti0020280	invader2{}1169	transposable_element		6.54765	0.00296256	0.0257069	1.17444
FBgn0036059	nudE	protein_coding	nudE	0.326757	0.00296235	0.0257069	0.324377
FBti0019138	roo{}326	transposable_element		1.79475	0.00297052	0.025757	1.46366
FBgn0028848	Gpo3	protein_coding	Glycerophosphate oxidase 3	4.47418	0.00297908	0.0258121	1.4322
FBti0018951	accord{}818	transposable_element		2.17302	0.00300145	0.0259867	1.61188
FBgn0037521	CG2993	protein_coding		3.05182	0.00300689	0.0259954	1.73664
FBgn0038074	Gnmt	protein_coding	Glycine N-methyltransferase	2.39362	0.00303847	0.0261912	1.66593
FBgn0263602	Tasp1	protein_coding	Taspase 1	0.540384	0.00304394	0.026219	0.529693
FBgn0265823	lncRNA:CR44612	ncRNA	long non-coding RNA:CR44612	5.76723	0.00305368	0.0262836	1.55479
FBgn0038828	CG17270	protein_coding		1.22677	0.00306509	0.0263625	1.10986
FBgn0037717	CG8301	protein_coding		1.63315	0.003107	0.0266642	1.37477
FBgn0262685	CG43155	protein_coding		3.12478	0.00314781	0.0268963	1.88419
FBgn0029084	gom	protein_coding	gomdanji	5.36379	0.00315681	0.0269536	1.37663
FBti0020166	roo{}1055	transposable_element		3.20718	0.00316702	0.027021	1.87942
FBgn0022355	Tsf1	protein_coding	Transferrin 1	1.14773	0.00317474	0.027034	1.05024
FBgn0050196	CG30196	protein_coding		1.18651	0.00318326	0.0270808	1.07936
FBgn0086687	Desat1	protein_coding	Desaturase 1	0.962476	0.003202	0.0271706	0.90365
FBgn0026428	HDAC6	protein_coding	Histone deacetylase 6	0.608134	0.00320309	0.0271706	0.592806
FBgn0033124	Tsp42Ec	protein_coding	Tetraspanin 42Ec	5.75377	0.00320785	0.0271914	1.18614
FBgn0029596	CG14054	protein_coding		5.20738	0.00321041	0.0271934	2.02329
FBgn0031275	GABA-B-R3	protein_coding	metabotropic GABA-B receptor subtype 3	5.83939	0.00321866	0.0272435	1.56093
FBgn0032069	LManVI	protein_coding	Lysosomal alpha-mannosidase VI	3.00986	0.0032291	0.0272926	1.83513
FBti0019220	Tirant{}481	transposable_element		4.03274	0.00327088	0.0275661	1.56553
FBti0060681	roo{}2620	transposable_element		2.24823	0.0032865	0.0276581	1.64876
FBgn0029523	CR18275	pseudogene		0.86984	0.00329834	0.0277378	0.825864
FBgn0266619	asRNA:CR45126	ncRNA	antisense RNA:CR45126	1.47603	0.00330529	0.0277763	1.27731
FBgn0035521	VhaM9.7-a	protein_coding	Vacuolar H[+] ATPase M9.7 subunit a	4.75062	0.00331617	0.0278278	1.40608
FBgn0030747	CG4301	protein_coding		4.93257	0.00332981	0.0279223	1.19357
FBgn0042127	CG18789	protein_coding		1.70795	0.00333801	0.0279711	1.41212
FBgn0053318	CR33318	pseudogene		4.77476	0.00335349	0.0280806	1.65782
FBgn0260658	CG42541	protein_coding		1.18901	0.00335742	0.0280854	1.08051
FBgn0036428	Gbs-70E	protein_coding	Glycogen binding subunit 70E	1.14148	0.00337769	0.0282228	1.04434
FBgn0037205	BoYb	protein_coding	Brother of Yb	3.61877	0.00339651	0.0283397	1.748
FBgn0038979	tHMG2	protein_coding	testis-enriched HMG-box-containing protein 2	2.99892	0.00345451	0.0287827	1.72423
FBgn0035426	CG12078	protein_coding		6.74841	0.00347622	0.0289224	1.03177
FBgn0004057	Zw	protein_coding	Zwischenferment	0.797291	0.00348318	0.0289598	0.762732
FBgn0026175	SkpC	protein_coding	SKP1-related C	3.8607	0.00348867	0.028976	1.68729
FBgn0051371	CG31371	protein_coding		1.52074	0.00349007	0.028976	1.30452
FBti0018983	invader2{}633	transposable_element		5.8023	0.00351194	0.0291369	1.47864
FBti0059736	FB{}Pka-R1-FB-NOF	transposable_element		5.79547	0.00352247	0.0291832	1.48081
FBgn0033093	CG3270	protein_coding		2.88783	0.00355529	0.0294133	1.71542
FBgn0051118	RabX4	protein_coding	RabX4	0.679186	0.00355379	0.0294133	0.657527
FBgn0034218	CG18467	protein_coding		4.24565	0.00356161	0.0294448	1.84533
FBti0019207	flea{}423	transposable_element		5.3993	0.00357055	0.0294979	1.82933
FBgn0266139	lncRNA:CR44845	ncRNA	long non-coding RNA:CR44845	3.25085	0.00358343	0.0295835	1.73269
FBgn0036952	CG6933	protein_coding		10.4154	0.00365736	0.030109	0.294077
FBgn0036419	CG13482	protein_coding		6.42362	0.00367537	0.030236	0.880052
FBgn0011829	Ret	protein_coding	Ret oncogene	2.81187	0.00371916	0.0305748	1.71338
FBgn0033268	Obp44a	protein_coding	Odorant-binding protein 44a	4.67022	0.00372929	0.0306152	1.19969
FBgn0002440	l(3)mbn	protein_coding	lethal (3) malignant blood neoplasm	7.24887	0.00375813	0.0308303	0.817354
FBgn0262686	CG43156	protein_coding		6.20235	0.00376534	0.0308679	0.963388
FBgn0034406	Jheh3	protein_coding	Juvenile hormone epoxide hydrolase 3	0.990604	0.0037747	0.030923	0.924524
FBgn0036214	CG7264	protein_coding		2.76809	0.00379244	0.0310034	1.69826
FBgn0031208	CR11023	pseudogene		6.67316	0.00384233	0.0313674	1.02999
FBgn0027491	Cdk5alpha	protein_coding	Cdk5 activator-like protein	2.98454	0.003849	0.0314	1.6853
FBgn0030832	CG10597	protein_coding		8.32103	0.00386373	0.0314982	0.5699
FBgn0033130	Tsp42Ei	protein_coding	Tetraspanin 42Ei	1.6148	0.00387212	0.0315447	1.35122
FBgn0032235	CG5096	protein_coding		4.79636	0.00388746	0.0316257	1.21574
FBgn0031169	CG1494	protein_coding		3.41346	0.00392222	0.0318314	1.68128
FBgn0002862	Mst87F	protein_coding	Male-specific RNA 87F	2.57089	0.00391702	0.0318314	1.66493
FBgn0053523	CG33523	protein_coding		0.618102	0.0039236	0.0318314	0.601324
FBgn0263220	Hk	protein_coding	Hyperkinetic	1.28244	0.00393183	0.0318761	1.14367
FBgn0029814	CG15765	protein_coding		6.78845	0.00394097	0.0319281	0.695888
FBgn0026197	lncRNA:noe	ncRNA	long non-coding RNA:noe	1.51948	0.00395163	0.0319703	1.2955
FBgn0011260	Sema2a	protein_coding	Semaphorin 2a	1.26339	0.00401306	0.0324002	1.12923
FBgn0034480	CG16898	protein_coding		3.85186	0.0040551	0.0326946	1.62384
FBgn0260945	Atg1	protein_coding	Autophagy-related 1	0.474475	0.0040694	0.0327873	0.466747
FBgn0033659	Damm	protein_coding	Death associated molecule related to Mch2 caspase	3.85253	0.0040829	0.0328735	1.64979
FBgn0012344	Dh44	protein_coding	Diuretic hormone 44	4.08466	0.00409993	0.0329202	1.43877
FBti0064254	G5A{}6193	transposable_element		1.96997	0.00409593	0.0329202	1.51256
FBgn0036364	CG14109	protein_coding		1.08813	0.00409873	0.0329202	1.00008
FBti0059678	1360{}1617	transposable_element		5.0914	0.00410989	0.0329776	1.96114
FBti0063720	Max{}5659	transposable_element		1.89388	0.00413372	0.0331008	1.48723
FBgn0051720	mthl15	protein_coding	methuselah-like 15	1.56422	0.0041316	0.0331008	1.32083
FBgn0014931	CG2678	protein_coding		1.01046	0.00412911	0.0331008	0.939362
FBgn0266005	lncRNA:CR44779	ncRNA	long non-coding RNA:CR44779	1.78569	0.00414365	0.0331351	1.43353
FBgn0000395	cv-2	protein_coding	crossveinless 2	0.829004	0.00415015	0.0331591	0.788837
FBgn0030740	CG9917	protein_coding		0.327167	0.00415231	0.0331591	0.324601
FBgn0085420	DIP-delta	protein_coding	Dpr-interacting protein delta	4.08682	0.00416447	0.0331883	1.69378
FBgn0001227	Hsp67Ba	protein_coding	Heat shock gene 67Ba	2.09166	0.0041682	0.0331955	1.55317
FBgn0265508	asRNA:CR44370	ncRNA	antisense RNA:CR44370	7.49604	0.00417777	0.0332266	0.733628
FBgn0034094	Tsf3	protein_coding	Transferrin 3	1.2282	0.00417748	0.0332266	1.10348
FBgn0011666	msi	protein_coding	musashi	0.985757	0.00419155	0.0333136	0.919193
FBgn0037635	CG9837	protein_coding		0.988427	0.00420136	0.0333463	0.92131
FBgn0085407	Pvf3	protein_coding	PDGF- and VEGF-related factor 3	0.870365	0.00421614	0.033441	0.823894
FBgn0266196	asRNA:CR44891	ncRNA	antisense RNA:CR44891	0.799768	0.0042228	0.0334712	0.763447
FBti0019870	invader2{}563	transposable_element		5.88136	0.00423397	0.0334991	1.36073
FBgn0035439	CG14961	protein_coding		1.28299	0.00423489	0.0334991	1.14183
FBgn0266129	lov	protein_coding	jim lovell	3.85441	0.00424254	0.0335369	1.57949
FBgn0010358	deltaTry	protein_coding	deltaTrypsin	9.36964	0.00424589	0.0335408	0.368463
FBgn0031337	CG14346	protein_coding		7.3052	0.0043083	0.0339526	0.778753
FBgn0037879	scpr-C	protein_coding	SCP-containing protein C	1.42053	0.00432251	0.0340314	1.23148
FBgn0000039	nAChRalpha2	protein_coding	nicotinic Acetylcholine Receptor alpha2	6.37725	0.00435149	0.0342136	1.12103
FBgn0085300	Cpr65Ay	protein_coding	Cuticular protein 65Ay	5.55558	0.00436431	0.0342684	1.61054
FBti0063912	mdg3{}5851	transposable_element		1.45316	0.00437123	0.0342998	1.25218
FBgn0004618	gl	protein_coding	glass	6.88404	0.00440476	0.0344847	0.637299
FBgn0029105	alpha-Catr	protein_coding	alpha-catenin related	3.81309	0.0044013	0.0344847	1.55001
FBgn0038431	CG10405	protein_coding		2.61374	0.00440215	0.0344847	1.68747
FBgn0036351	CG14107	protein_coding		1.98047	0.00441699	0.0345433	1.51749
FBgn0036927	Gabat	protein_coding	gamma-aminobutyric acid transaminase	2.88825	0.00442546	0.0345634	1.65258
FBgn0033926	Arc1	protein_coding	Activity-regulated cytoskeleton associated protein 1	1.15526	0.00446368	0.0348387	1.04892
FBgn0036984	CG13248	protein_coding		2.3913	0.00448618	0.0349817	1.63236
FBgn0043069	MESK4	protein_coding	Misexpression suppressor of KSR 4	1.5451	0.00449044	0.0349817	1.30551
FBgn0266369	Mtp	protein_coding	Microsomal triacylglycerol transfer protein	0.747508	0.00449095	0.0349817	0.717302
FBti0019285	roo{}1189	transposable_element		2.12073	0.0045174	0.0351643	1.57107
FBgn0264006	dysc	protein_coding	dyschronic	3.31298	0.0045217	0.0351652	1.6276
FBgn0259716	Nepl6	protein_coding	Neprilysin-like 6	0.731575	0.00455287	0.0353379	0.70313
FBgn0052698	CARPB	protein_coding	Carbonic anhydrase-related protein B	0.718256	0.00455477	0.0353379	0.691303
FBgn0035538	DopEcR	protein_coding	Dopamine/Ecdysteroid receptor	4.81117	0.00457972	0.0355079	1.24794
FBgn0028487	f-cup	protein_coding	flyers-cup	0.624361	0.00458382	0.0355163	0.606482
FBti0020007	roo{}896	transposable_element		2.13106	0.00458726	0.0355194	1.57172
FBgn0052305	CG32305	protein_coding		6.70715	0.00459292	0.0355398	0.959379
FBti0020108	copia{}997	transposable_element		2.88221	0.00460672	0.0356231	1.73652
FBti0020014	roo{}903	transposable_element		2.20019	0.0046141	0.0356356	1.59994
FBgn0038416	CG17930	protein_coding		6.88646	0.00463766	0.0357679	0.891367
FBgn0020389	Papss	protein_coding	PAPS synthetase	0.507855	0.00465661	0.0358669	0.498116
FBti0020145	roo{}1034	transposable_element		2.05651	0.00466245	0.0358883	1.54505
FBgn0032283	CG7296	protein_coding		2.13633	0.00470126	0.0361396	1.55575
FBgn0034859	CG3520	protein_coding		0.447295	0.00470949	0.0361791	0.440596
FBgn0030078	CG10970	protein_coding		5.88793	0.00472254	0.0362556	1.31292
FBgn0264698	lncRNA:CR43967	ncRNA	long non-coding RNA:CR43967	5.98035	0.00476481	0.0365323	1.26376
FBgn0034275	CG5002	protein_coding		0.875715	0.00480856	0.0368196	0.827061
FBti0102121	HeT-A{}6278	transposable_element		1.83955	0.00482339	0.036859	1.45208
FBgn0034452	Oseg6	protein_coding	Outer segment 6	1.43276	0.00482318	0.036859	1.23548
FBgn0033543	Daao1	protein_coding	D-amino acid oxidase 1	0.589611	0.00485296	0.0370145	0.574324
FBgn0250848	26-29-p	protein_coding	26-29kD-proteinase	0.620313	0.00488114	0.0372052	0.602533
FBti0019045	jockey{}117	transposable_element		5.59318	0.00489523	0.0372884	1.44113
FBti0061020	gypsy8{}2959	transposable_element		5.75633	0.00490085	0.0373069	1.36118
FBgn0053513	Nmdar2	protein_coding	NMDA receptor 2	4.21955	0.00494846	0.0376449	1.4347
FBgn0267914	asRNA:CR46195	ncRNA	antisense RNA:CR46195	4.76664	0.00496014	0.0377093	2.05221
FBgn0003295	ru	protein_coding	roughoid	5.06059	0.00496852	0.0377485	1.06679
FBgn0032374	CG14931	protein_coding		6.70956	0.00497919	0.0377798	0.933429
FBgn0051119	HDAC11	protein_coding	Histone deacetylase 11	2.81752	0.0049823	0.0377798	1.74968
FBti0062333	Doc2{}4272	transposable_element		1.85515	0.00498776	0.0377878	1.46009
FBgn0031813	Acox3	protein_coding	Acyl-CoA oxidase 3	0.647818	0.00499181	0.0377878	0.627511
FBgn0034804	CG3831	protein_coding		0.93783	0.00500747	0.0378726	0.877982
FBgn0267545	asRNA:CR45885	ncRNA	antisense RNA:CR45885	6.26287	0.00502696	0.0379242	1.11202
FBgn0037888	scpr-B	protein_coding	SCP-containing protein B	2.22762	0.00502301	0.0379242	1.57527
FBgn0069969	CG40498	protein_coding		4.07942	0.00503613	0.0379669	1.42242
FBgn0030993	Mec2	protein_coding	Mec2	0.758111	0.00507477	0.038209	0.725789
FBgn0030051	spirit	protein_coding	Serine Protease Immune Response Integrator	1.11532	0.00508026	0.0382258	1.01652
FBti0019439	roo{}1430	transposable_element		3.0295	0.00508972	0.0382725	1.71178
FBgn0035542	DOR	protein_coding	Diabetes and obesity regulated	0.925727	0.00518464	0.0388368	0.867637
FBgn0037290	CG1124	protein_coding		2.39494	0.00521909	0.0390698	1.60396
FBgn0038774	CG5023	protein_coding		2.13617	0.00525522	0.0393039	1.5439
FBgn0043783	CG32444	protein_coding		2.84711	0.00529099	0.0394982	1.62824
FBgn0262141	CG42867	protein_coding		1.84939	0.00529316	0.0394982	1.44921
FBgn0039482	CG14258	protein_coding		2.25632	0.00529654	0.0394983	1.57318
FBti0019431	roo{}1421	transposable_element		2.14531	0.00530537	0.039539	1.55697
FBgn0262366	CG43064	protein_coding		0.849266	0.00536457	0.0399041	0.803725
FBgn0040383	CG5254	protein_coding		0.735729	0.00539105	0.0400502	0.705711
FBgn0264606	Fife	protein_coding	Fife	2.85197	0.0054223	0.040206	1.65325
FBgn0033917	SmydA-1	protein_coding	SET and MYND domain containing, arthropod-specific, member 1	1.87816	0.00545844	0.0403973	1.45416
FBgn0266446	CG45076	protein_coding		1.73375	0.00545844	0.0403973	1.39095
FBti0019402	roo{}1388	transposable_element		1.66987	0.00548032	0.0404826	1.36412
FBgn0035189	CG9119	protein_coding		1.26732	0.00547975	0.0404826	1.12306
FBgn0265669	CG44476	protein_coding		4.99763	0.00553623	0.0407927	1.83427
FBgn0030270	CG15199	protein_coding		1.66521	0.00555865	0.0408808	1.35765
FBgn0051660	smog	protein_coding	smog	3.91253	0.00556224	0.0408816	1.39606
FBgn0015793	Rab19	protein_coding	Rab19	0.449944	0.00557622	0.0409587	0.442867
FBgn0034110	Atg9	protein_coding	Autophagy-related 9	0.454801	0.00557984	0.0409596	0.447486
FBgn0004118	nAChRbeta2	protein_coding	nicotinic Acetylcholine Receptor beta2	4.39678	0.00560109	0.0410346	1.39115
FBgn0031012	CG8051	protein_coding		1.04256	0.00561716	0.0411049	0.95933
FBgn0024941	RSG7	protein_coding	Regulator of G-protein signaling 7	2.96956	0.00563926	0.0412408	1.63252
FBti0019526	roo{}7	transposable_element		3.53829	0.00566108	0.0413746	1.67507
FBgn0033744	Dh44-R2	protein_coding	Diuretic hormone 44 receptor 2	1.14702	0.00571841	0.0417155	1.03741
FBgn0286508	Had1	protein_coding	beta Hydroxy acid dehydrogenase 1	1.43674	0.00575411	0.041949	1.22989
FBgn0030607	dob	protein_coding	doppelganger von brummer	1.57138	0.00577005	0.0420138	1.30644
FBgn0263780	CG17684	protein_coding		1.88658	0.00578493	0.0420699	1.45611
FBgn0035917	Zasp66	protein_coding	Z band alternatively spliced PDZ-motif protein 66	1.47465	0.00581784	0.042283	1.25166
FBgn0035677	CG13293	protein_coding		4.6372	0.00582737	0.042326	1.1789
FBgn0028743	Dhit	protein_coding	Double hit	2.51421	0.00585758	0.0425191	1.60331
FBgn0283471	wupA	protein_coding	wings up A	1.63936	0.00586155	0.0425217	1.34068
FBgn0037519	CG3014	protein_coding		3.34836	0.00587509	0.042578	1.638
FBgn0263656	CG43647	protein_coding		1.92374	0.0059106	0.0427188	1.47698
FBgn0085302	CG34273	protein_coding		6.71169	0.00592776	0.0427901	0.879887
FBgn0032753	CG17572	protein_coding		3.25977	0.00594176	0.0428384	1.6715
FBgn0000152	Axs	protein_coding	Abnormal X segregation	0.629109	0.00594152	0.0428384	0.609728
FBgn0030941	wgn	protein_coding	wengen	0.692346	0.0059621	0.0429586	0.666649
FBgn0030187	CG2961	protein_coding		2.71663	0.00605251	0.0435298	1.63237
FBgn0051871	CG31871	protein_coding		1.72041	0.00605626	0.04353	1.3857
FBgn0002576	lz	protein_coding	lozenge	4.26975	0.00608709	0.0436981	1.28448
FBgn0030716	CG9170	protein_coding		2.39685	0.00610504	0.0437733	1.58075
FBti0019539	roo{}20	transposable_element		2.31834	0.0061196	0.0438241	1.59505
FBgn0031914	CG5973	protein_coding		1.42552	0.00611697	0.0438241	1.22091
FBgn0267586	asRNA:CR45924	ncRNA	antisense RNA:CR45924	3.19769	0.00615991	0.0440321	1.78671
FBgn0037942	CG14721	protein_coding		0.555535	0.006164	0.0440345	0.541997
FBgn0031942	CG7203	protein_coding		5.36313	0.00616906	0.0440438	1.5504
FBgn0033192	Corin	protein_coding	Corin	2.701	0.00621402	0.0442629	1.61522
FBgn0032074	Tsp29Fa	protein_coding	Tetraspanin 29Fa	0.985912	0.00621485	0.0442629	0.913386
FBgn0037387	CG1213	protein_coding		0.741221	0.00622191	0.0442863	0.709521
FBti0102113	HeT-A{}6270	transposable_element		1.76084	0.00623857	0.0443779	1.39994
FBgn0032415	rho-6	protein_coding	rhomboid-6	6.00726	0.00625914	0.0444972	1.14388
FBgn0259176	bun	protein_coding	bunched	0.280811	0.00633146	0.0449841	0.279021
FBgn0026144	CBP	protein_coding	sarcoplasmic calcium-binding protein	1.29077	0.00634068	0.044995	1.1341
FBgn0038818	Nep4	protein_coding	Neprilysin 4	2.86649	0.00635777	0.045089	1.59398
FBgn0051038	CG31038	protein_coding		0.882868	0.00637256	0.0451442	0.829845
FBgn0015376	cutlet	protein_coding	cutlet	0.576721	0.00638875	0.0451994	0.561464
FBgn0032923	Pld3	protein_coding	Phospholipase D family member 3	0.454676	0.00641448	0.045354	0.447126
FBgn0011286	RyR	protein_coding	Ryanodine receptor	1.56412	0.0064459	0.0454939	1.29675
FBgn0035208	CG9184	protein_coding		5.71344	0.00645038	0.0454981	0.99175
FBgn0026176	SkpB	protein_coding	SKP1-related B	2.22498	0.00648713	0.0456748	1.54977
FBgn0052461	CG32461	protein_coding		4.46294	0.00651072	0.045786	1.55244
FBgn0264386	Ca-alpha1T	protein_coding	Ca[2+]-channel protein alpha[[1]] subunit T	1.82175	0.00654181	0.0459573	1.418
FBgn0032782	Rab9	protein_coding	Rab9	1.67978	0.00655315	0.0459884	1.35449
FBgn0024732	Drep1	protein_coding	DNA fragmentation factor-related protein 1	0.854095	0.00658057	0.0461387	0.805594
FBgn0039644	rdog	protein_coding	red dog mine	1.03092	0.00663071	0.0464348	0.947283
FBgn0035495	CG14989	protein_coding		5.82618	0.0066544	0.0465442	0.76553
FBgn0032613	Nepl9	protein_coding	Neprilysin-like 9	1.45268	0.00667748	0.0465953	1.23358
FBgn0023416	Ac3	protein_coding	Adenylate cyclase 3	2.52417	0.00672485	0.0468422	1.58227
FBgn0050371	CG30371	protein_coding		0.604777	0.00677166	0.0471402	0.586985
FBti0060484	jockey2{}2423	transposable_element		5.85206	0.00678813	0.0472269	1.18204
FBgn0032010	CG8086	protein_coding		0.744603	0.00679608	0.0472541	0.711826
FBgn0053510	CG33510	protein_coding		2.25723	0.00680382	0.0472799	1.57262
FBgn0039282	Bili	protein_coding	Band4.1 inhibitor LRP interactor	3.11563	0.00683104	0.047441	1.58243
FBgn0030554	CG1434	protein_coding		0.518195	0.0068603	0.047616	0.506885
FBgn0003254	rib	protein_coding	ribbon	4.76536	0.00687317	0.0476207	1.37129
FBgn0033461	CG12923	protein_coding		1.81815	0.00686813	0.0476207	1.4143
FBgn0016131	Cdk4	protein_coding	Cyclin-dependent kinase 4	0.289544	0.0068701	0.0476207	0.287543
FBgn0264572	asRNA:CR43944	ncRNA	antisense RNA:CR43944	0.810759	0.0068971	0.0477583	0.768703
FBgn0035674	CG13295	protein_coding		0.456963	0.00691023	0.0478209	0.449161
FBgn0027586	CG5867	protein_coding		1.04503	0.00693363	0.0479546	0.957178
FBgn0265814	lncRNA:CR44603	ncRNA	long non-coding RNA:CR44603	1.78098	0.00696342	0.0481037	1.3988
FBgn0036887	CG9231	protein_coding		0.571486	0.00696751	0.0481037	0.556329
FBgn0053988	Mid1	protein_coding	Mid1	3.36675	0.00697799	0.0481477	1.51215
FBgn0260971	CG42594	protein_coding		4.26883	0.00698677	0.048171	1.61343
FBgn0000535	eag	protein_coding	ether a go-go	2.49096	0.00705857	0.0485893	1.60636
FBgn0082585	sprt	protein_coding	sprite	0.867227	0.00706832	0.0485994	0.815766
FBgn0267408	AOX1	protein_coding	Aldehyde oxidase 1	0.735655	0.00709416	0.0486885	0.703679
FBgn0033921	tej	protein_coding	tejas	3.70278	0.00711201	0.0487567	1.58486
FBgn0038725	CG6184	protein_coding		3.51148	0.00711864	0.0487737	1.46716
FBgn0051901	Mur29B	protein_coding	Mucin related 29B	9.61398	0.00715612	0.048939	0.333126
FBgn0000024	Ace	protein_coding	Acetylcholine esterase	0.780132	0.00721483	0.0492888	0.742031
FBgn0032797	Hasp	protein_coding	Hig-anchoring scaffold protein	5.35478	0.00728305	0.049668	0.928058
FBgn0032889	CG9331	protein_coding		1.27065	0.00728255	0.049668	1.1161
FBgn0263235	Phae2	protein_coding	Phaedra 2	6.13205	0.00731782	0.0498181	0.688157
FBgn0030777	CG9672	protein_coding		10.9519	0.00735727	0.0499706	0.228403
FBgn0052198	CG32198	protein_coding		0.815795	0.0073559	0.0499706	0.772195
FBgn0050392	CG30392	protein_coding		0.515855	0.00735455	0.0499706	0.504507
