# Supplementary material for: A novel role for the E2F transcription factor and the ER stress sensor IRE1 in cytoplasmic DNA accumulation
Source: Genetics. 2025 Sep 11;231(3):iyaf190. doi: 10.1093/genetics/iyaf190 (PMC12606421; doi:10.1093/genetics/iyaf190)
Supplement: iyaf190_Supplementary_Data [file iyaf190_supplementary_data.zip › File_S3_GENETICS-2025-308505.xlsx]

## Sheet: Downregulated genes
File S3: GO analysis on the down-regulated genes
Enrichment FDR	nGenes	Pathway Genes	Fold Enrichment	Pathway	URL	Genes
4.24595e-07	23	133	4.1791	Path:dme04141 Protein processing in endoplasmic reticulum	http://www.genome.jp/kegg-bin/show_pathway?dme04141	Sil1 Der-1 Hsp83 Sec23 Sec61gamma alpha-Man-Ic l(1)G0320 CG40045 shv Hsc70-4 Ire1 SsRbeta Gp93 CaBP1 CG5885 ergic53 Pdi S1P eff ERp60 Tapdelta Calr Sec61alpha
3.09309e-05	11	42	6.32921	Path:dme00970 Aminoacyl-tRNA biosynthesis	http://www.genome.jp/kegg-bin/show_pathway?dme00970	AsnRS IleRS AlaRS MetRS alpha-PheRS ThrRS GatB beta-PheRS GlyRS CysRS ArgRS
0.0091115	12	91	3.18674	Path:dme00230 Purine metabolism	http://www.genome.jp/kegg-bin/show_pathway?dme00230	CG11089 CG11811 CG16758 Ady43A AdSL Paics CG4098 RnrL dnk Prps Pgm2a Pfas
0.0091115	11	80	3.32284	Path:dme03015 mRNA surveillance pathway	http://www.genome.jp/kegg-bin/show_pathway?dme03015	Dbp80 Pabp2 Clp Rnmt eRF1 Pp1-87B Pp1alpha-96A mts Cpsf6 Hel25E CG7483
0.0125868	9	60	3.62491	Path:dme01232 Nucleotide metabolism	http://www.genome.jp/kegg-bin/show_pathway?dme01232	CG11811 CG16758 Ady43A Ts AdSL l(2)k01209 RnrL dnk CG5757
0.0173895	6	30	4.83322	Path:dme01250 Biosynthesis of nucleotide sugars	http://www.genome.jp/kegg-bin/show_pathway?dme01250	Gale Gfat1 Gfat2 UGP Galk Pgm2a
0.0178454	6	31	4.67731	Path:dme03020 RNA polymerase	http://www.genome.jp/kegg-bin/show_pathway?dme03020	Sin Rpb8 RpII18 CG18600 Ada2a CG5380
0.0226584	5	23	5.2535	Path:dme03060 Protein export	http://www.genome.jp/kegg-bin/show_pathway?dme03060	Sec61gamma Srp19 Srp68 Srp14 Srp9
0.0314928	7	48	3.52422	Path:dme00520 Amino sugar and nucleotide sugar metabolism	http://www.genome.jp/kegg-bin/show_pathway?dme00520	Gale Gfat1 Gfat2 Cht7 UGP Galk Pgm2a
0.0366704	6	38	3.8157	Path:dme00240 Pyrimidine metabolism	http://www.genome.jp/kegg-bin/show_pathway?dme00240	CG2794 Ts l(2)k01209 RnrL dnk CG5757
0.0758564	5	33	3.66153	Path:dme00071 Fatty acid degradation	http://www.genome.jp/kegg-bin/show_pathway?dme00071	CG4592 CG4594 CG4598 CG4860 Acsl
0.0758564	11	119	2.23384	Path:dme03040 Spliceosome	http://www.genome.jp/kegg-bin/show_pathway?dme03040	CG10333 CG3436 CG3542 Hsc70-4 SmB SC35 Prp19 Prp31 Hel25E CG7483 Prp3
0.0895285	5	35	3.4523	Path:dme00052 Galactose metabolism	http://www.genome.jp/kegg-bin/show_pathway?dme00052	CG10467 Gale UGP Pgm2a Gal
0.158148	61	1151	1.28074	Path:dme01100 Metabolic pathways	http://www.genome.jp/kegg-bin/show_pathway?dme01100	Pbgs Hmgcl CG10467 Pcyt1 CG11089 Prx2540-2 CG11811 Ids Gale Idh3a Prx2540-1 Gfat1 Gfat2 CDase MetRS CG16758 Cyt-c-p Nmdmc Ady43A Cht7 CG1941 FucT6 CG2794 alpha-Man-Ic Gba1b CG31648 CG31751 Ts gfzf CG33977 mt:ATPase8 CG3502 CG3534 AdSL CG3609 Paics CG4098 UGP Ndf l(2)k01209 CG4829 CG4860 NSD GstE1 Galk RnrL dnk GatB CG5757 P5cr-2 Men-b Prps Pgant35A Pgm2a Acsl Oat fdl Gal Pfas l(3)02640 Treh

## Sheet: Upregulated Genes
File S3: GO analysis on the Up-regulated genes
Enrichment FDR	nGenes	Pathway Genes	Fold Enrichment	Pathway	URL	Genes
0.00151379	19	96	2.97578	Path:dme00983 Drug metabolism-other enzymes	http://www.genome.jp/kegg-bin/show_pathway?dme00983	Ugt301D1 GstD4 GstT4 GstT3 CG17224 GstE5 GstE7 GstE9 AOX1 CG33178 Ugt49B1 GstD6 GstE14 Ugt37A2 Ugt37A3 AOX3 Ugt35A1 Est-6 CG8353
0.00477051	15	79	2.85485	Path:dme00480 Glutathione metabolism	http://www.genome.jp/kegg-bin/show_pathway?dme00480	CG10365 GstD4 Zw GstT4 GstT3 GstE5 GstE7 GstE9 CG17636 CG31343 CG33178 GstD6 GstE14 GstO2 Gss1
0.00477051	14	69	3.05069	Path:dme00980 Metabolism of xenobiotics by cytochrome P450	http://www.genome.jp/kegg-bin/show_pathway?dme00980	Ugt301D1 GstD4 GstT4 GstT3 GstE5 GstE7 GstE9 CG33178 Ugt49B1 GstD6 GstE14 Ugt37A2 Ugt37A3 Ugt35A1
0.00477051	14	67	3.14175	Path:dme00982 Drug metabolism-cytochrome P450	http://www.genome.jp/kegg-bin/show_pathway?dme00982	Ugt301D1 GstD4 GstT4 GstT3 GstE5 GstE7 GstE9 CG33178 Ugt49B1 GstD6 GstE14 Ugt37A2 Ugt37A3 Ugt35A1
0.00528499	8	27	4.45497	Path:dme00981 Insect hormone biosynthesis	http://www.genome.jp/kegg-bin/show_pathway?dme00981	CG10962 antdh sad Jheh1 Jheh3 nvd spok phm
0.100141	98	1151	1.28017	Path:dme01100 Metabolic pathways	http://www.genome.jp/kegg-bin/show_pathway?dme01100	Men Had2 Ugt301D1 CG10361 CG10365 INPP5E Ac78C CG10814 CG10970 Inos CG11236 laza GstD4 CG12229 CG12237 CG12338 Zw Vha100-5 VhaM9.7-a CG13334 CG13369 bwa PIG-H Cyt-c1L CG14721 Ac3 CG15864 GstT4 GstT3 CG17026 CG17027 CG17224 FASN3 Gs2 GstE5 GstE7 GstE9 CG17636 arg AOX1 Sodh-1 CG30016 sprt PH4alphaSG1 PH4alphaPV CG31343 Fum4 Alg10 CG32305 CG32444 CG33178 AANAT1 FASN2 Baldspot PPO3 Ugt49B1 Cht6 GstD6…
0.165276	7	38	2.7697	Path:dme02010 ABC transporters	http://www.genome.jp/kegg-bin/show_pathway?dme02010	CG1494 ABCA Atet CG32091 CG5853 Mdr50 l(2)03659
