# Supplementary material for: A novel role for the E2F transcription factor and the ER stress sensor IRE1 in cytoplasmic DNA accumulation
Source: Genetics. 2025 Sep 11;231(3):iyaf190. doi: 10.1093/genetics/iyaf190 (PMC12606421; doi:10.1093/genetics/iyaf190)
Supplement: iyaf190_Supplementary_Data [file iyaf190_supplementary_data.zip › Table_S1_GENETICS-2025-308505.xlsx]

## Sheet: Sheet1
Table S1: Complete genotypes of the animals used in the figures
Figure	Genotype
1a	w1118: w; +/UAS-H2Av-EGFP; +/Sgs3-GAL4 de2f1b/Df: w; +/UAS-H2Av-EGFP; Df(3R)Exel6186, Sgs3-GAL4/de2f1b
1b 2a	de2f1b/Df: w;; de2f1b/Df(3R)Exel6186
2b	de2f1b/Df: w;+/UAS-mito-HA-GFP; Df(3R)Exel6186, Sgs3-GAL4/de2f1b
2c-d	Control: w1118 de2f1b: de2f1b/de2f1b
3c	Control: w; +/UAS-BiP-sfGFP-HDEL; +/Df(3R)Exel6186, Sgs3-GAL4 de2f1b/Df: w; +/UAS-BiP-sfGFP-HDEL; de2f1b/Df(3R)Exel6186, Sgs3-GAL4
3d	Control: w; +/Sgs3-GFP; +/Df(3R)Exel6186, Sgs3-GAL4 de2f1b/Df: w; +/Sgs3-GFP; de2f1b/Df(3R)Exel6186, Sgs3-GAL4
4a	Control: w; +/UAS-Xbp1.EGFP.HG; +/Df(3R)Exel6186, Sgs3-GAL4 de2f1b/Df: w; +/UAS-Xbp1.EGFP.HG; de2f1b/Df(3R)Exel6186, Sgs3-GAL4
4b	Sg-G4: w;; +/Sgs3-GAL4 Ire1 RNAi: w; +/UAS-ire1RNAi; +/Sgs3-GAL4 Xbp1 RNAi: w; +/UAS-xbp1RNAi; +/Sgs3-GAL4
5a	sg-G4: w; +/UAS-BiP-sfGFP-HDEL; +/Sgs3-GAL4 sg-G4;ire1 RNAi: w; UAS-BiP-sfGFP-HDEL/UAS-ire1RNAi; +/Sgs3-GAL4
5b	sg-G4: w; +/UAS-BiP-sfGFP-HDEL; +/Sgs3-GAL4 sg-G4;xbp1 RNAi: w; +/UAS-BiP-sfGFP-HDEL; UAS-xbp1RNAi/Sgs3-GAL4
5c	sg-G4: w; ; +/Sgs3-GAL4 ire1 RNAi: w; +/UAS-ire1RNAi; +/Sgs3-GAL4
5d	sg-G4: w; +/Sgs3-GFP; +/Sgs3-GAL4 sg-G4;Ire1 RNAi: w; Sgs3-GFP/UAS-ire1RNAi; +/Sgs3-GAL4
6a	Upper panel: sg-G4 : w; + / BiP-sfGFP-HDEL; + / Sgs3-GAL4 sg-G4>Xbp1s: w; UAS-Xbp1s / BiP-sfGFP-HDEL; + / Sgs3-GAL4 sg-G4>Ire1: w; UAS-Ire1 / BiP-sfGFP-HDEL; + / Sgs3-GAL4 Lower panel: sg-G4; de2f1b/Df: w; + / BiP-sfGFP-HDEL; de2f1b / Df(3R)Exel6186, Sgs3-GAL4 sg-G4>Xbp1s; de2f1b/Df: w; UAS-Xbp1s / BiP-sfGFP-HDEL; de2f1b / Df(3R)Exel6186, Sgs3-GAL4 sg-G4>Ire1; de2f1b/Df: w; UAS-Ire1 / BiP-sfGFP-H…
6b	sg-G4 : w; ; + / Sgs3-GAL4 sg-G4>Xbp1s: w; UAS-Xbp1s / +; + / Sgs3-GAL4 sg-G4>Ire1: w; UAS-Ire1 / +; + / Sgs3-GAL4
Supplementary Figure 1a and 1b	Upper panel (Eye discs): Control: w1118 rbf1: rbf [120a]/rbf [120a] ; ; Lower panel (SGs): Control: w1118 de2f1b/Df: w;; de2f1b/Df(3R)Exel6186
Supplementary Figure 2	Control : w1118 de2f1b/Df: w;; de2f1b/Df(3R)Exel6186
Supplementary Figure 3	Same as Figure 4b
Supplementary Figure 4	Same as Figure 3d
Supplementary Figure 5	Same as Supplementary Figure 2
