# Supplementary material for: A novel role for the E2F transcription factor and the ER stress sensor IRE1 in cytoplasmic DNA accumulation
Source: Genetics. 2025 Sep 11;231(3):iyaf190. doi: 10.1093/genetics/iyaf190 (PMC12606421; doi:10.1093/genetics/iyaf190)
Supplement: iyaf190_Supplementary_Data [file iyaf190_supplementary_data.zip › Table_S2_GENETICS-2025-308505.xlsx]

## Sheet: Sheet1
Table S2: All the oligonucleotides used for the RT-qPCR analyses
Column1	Forward	Reverse
rp49	TACAGGCCCAAGATCGTGAAG	GACGCACTCTGTTGTCGATACC
β-tubulin	ACATCCCGCCCCGTGGTC	AGAAAGCCTTGCGCCTGAACATAG
Diptericin-B	AGGATTCGATCTGAGCCTCAACGG	TGAAGGTATACACTCCACCGGCTC
Defensin	CTTTTGCTCTGCTTGCTTGC	TGGAGAGTAGGTCGCATGTG
Drosomycin	AGTACTTGTTCGCCCTCTTCGCTG	CCTTGTATCTTCCGGACAGGCAGT
CecA1	GCTCTCATTCTGGCCATCAC	GGTCAACCTCGGGCAGTT
Nazo	GCTGATCGGAGGACTACTGC	TTGAAATTTCCCTCCGTAAGTC
SRG3	GCGACCGTCATTGGATTGG	TGATGGTCCCGTTGATAGCC
CR32368	ACACATCGTGCAAAGACAAC	ATTGCCTCTTCTCCTTGTC
𝛼-man-Ic	GTGGTCCCAAAAGAAGGCAG	TTGGGCCTGGTTGTTTTAGC
CaBP1	CCAGTGATGCCCAGGAGTAT	AGTCGAGAATGTGTGGCAGA
Erp60	GAGTCCCATCTACGAGGAGC	GACCTCCGTTGTAGCTGACT
Sec23	TCATGGGCGATTCGTTCAAC	TCACATTCAGCGACACACAC
Sec61𝛼	CTATGGACTGCGATCACCCT	CAGCTGCATAATGAGGCCAG
Xbp1	CGTCGAACATGGATGACGATAA	GAGTCCAGCTTGTGGTTCTT
Ire1	GTGGTACTTTGATGCGGACG	GAATCGGCAGCTCATCGTTG
Indy	GCTTGCGGGTGAAGTACATCACAACC	TACCTTCAAGGGCATCTACGAGGC
Mys	AGCAGGTGAGCTTCACAGCTCAGA	TCGATGTTAGATCCGTTGCCGAGC
Sparc	AGCTCCATCTGCATGTAGTGCTCG	ATCTGCCAGATGCACGACGAGAAG
Lamp1	CTTATTGGCTTGCCGAGAGTCGGT	TGGATGGTTGCGGATATGGTTGCG
